# Supplementary material for: Identification of a Transcription Factor Controlling pH-Dependent Organic Acid Response in Aspergillus niger
Source: PLoS One. 2012 Dec 12;7(12):e50596. doi: 10.1371/journal.pone.0050596 (PMC3520943; doi:10.1371/journal.pone.0050596)
Supplement: Table S1 — The raw data for the expression level of all analyzed A. niger genes. In addition, complete lists of the significantly regulated genes at the two different pH's are also presented. (XLSX) [file pone.0050596.s001.xlsx]

## Sheet: Raw data
ID	WT_1_pH.2.5	WT_1_pH.5	oafA_1_pH.2.5	oafA_1_pH.5	WT_2_pH.2.5	WT_2_pH.5	oafA_2_pH.2.5	oafA_2_pH.5	oafA_3_pH.2.5	oafA_3_pH.5	WT_3_pH.2.5	WT_3_pH.5
118581	5.80406	5.98029	5.20305	5.11637	4.77064	6.09527	4.60994	4.48709	5.01574	4.20727	5.24593	5.68845
118598	5.93945	6.78367	6.4901	7.36738	6.25654	7.41621	6.76628	7.18778	6.75149	7.38497	6.84939	7.09032
118599	7.51958	7.58642	7.10578	6.80418	7.01066	7.58835	7.19094	6.73824	7.04374	6.9584	6.62597	7.33639
118601	8.89094	11.4452	7.56637	11.5755	8.32765	11.1404	7.801	11.8073	7.66944	11.658	8.53956	10.7128
118617	5.40009	6.08944	4.83013	4.68768	4.47255	6.34268	4.50831	4.50549	4.37762	5.01072	4.21049	5.7463
118624	11.1388	7.44557	9.65016	7.41178	9.90446	6.5466	9.64144	6.98909	9.38746	6.76172	9.6657	6.97369
118629	6.57908	7.16631	6.88326	7.77845	7.16898	7.25288	7.51118	8.45831	6.97254	8.0293	7.34673	6.83345
118635	7.40452	7.27094	7.57808	6.65638	7.03229	7.47921	7.29332	6.5317	7.17526	6.80008	6.94898	7.12374
118644	5.44021	6.13102	4.3625	5.55416	4.77064	4.4259	4.57618	5.99332	3.92945	6.80544	4.40227	6.02367
118659	5.79097	5.63363	5.71026	5.72834	4.74577	5.89178	5.73959	5.73148	5.03712	5.80776	5.55101	5.47703
118662	7.2661	6.42149	5.72496	6.14788	6.73515	7.06985	5.56881	6.9617	6.41986	4.32302	6.99584	6.34676
118666	5.03049	6.60617	5.12467	6.49077	5.8955	7.09192	5.07486	7.2926	5.1012	6.25527	6.46864	7.47951
118704	9.03228	9.6712	8.94051	9.59502	9.12319	9.63649	8.73697	9.63051	8.7609	9.35089	8.78081	9.2122
118744	6.02596	6.05906	6.02955	6.13517	5.26022	6.29192	5.85781	6.02395	5.85835	6.02808	6.01104	5.72749
118750	6.06432	6.08944	6.59709	6.55674	5.64994	6.87346	6.50554	6.70845	6.73949	6.2712	5.98715	6.09634
118758	7.01333	5.40096	6.71842	5.63758	6.75064	4.60672	6.19111	4.65029	6.5994	4.43886	6.78319	5.7463
118832	10.4217	8.73887	10.0363	8.62855	10.0638	8.06285	10.1715	8.71051	10.0598	8.54388	9.93007	8.77656
118837	6.95451	6.17299	7.24093	6.51524	6.93016	5.86483	7.1956	6.27777	6.89986	6.21221	6.91846	5.89597
118881	8.48636	8.41735	8.31777	9.41563	9.45648	9.70527	8.67562	9.05244	8.71885	9.8116	9.3149	9.90891
118888	6.86894	6.50618	7.25004	7.04791	7.17687	7.54808	7.35704	7.1297	7.18932	7.2565	6.97886	6.71073
118890	5.9705	5.40096	5.86751	5.7565	6.80921	5.64828	6.28196	5.92865	6.75843	6.47022	6.43824	6.27389
118893	8.631	8.11161	8.37106	8.52009	8.65774	8.84742	8.68335	8.6284	8.82735	8.49903	8.55459	8.42942
118901	5.20189	4.9527	5.03929	5.33763	5.16364	5.28209	5.14653	5.2181	5.1012	4.32302	4.09791	4.50437
118945	6.63809	6.05906	6.30588	6.13517	6.66064	6.1584	5.9953	6.02395	6.53746	5.9035	6.40459	5.68845
118995	7.50354	8.39367	6.77536	8.64637	7.66203	8.25017	7.56285	8.80079	7.16368	8.74569	7.925	8.55318
119009	6.97095	6.58667	6.27676	6.81753	5.75584	6.35932	6.48449	6.0914	6.23118	6.84176	6.5129	6.50769
119023	9.74272	9.57645	9.932	9.86858	10.1102	9.99753	10.0036	9.90194	9.79416	9.49234	9.94105	9.44488
119038	6.2365	5.85702	5.67824	5.49694	6.04396	4.90388	4.62292	6.1825	5.56338	6.39456	5.15679	6.17299
119074	7.29014	6.90886	7.53863	7.40539	7.67842	7.78637	7.33458	7.69272	7.78861	7.60141	7.74263	7.28321
119078	9.86459	9.18648	9.85947	10.0505	9.90596	10.02	9.90418	10.2194	10.2454	10.0508	10.0713	9.70342
119094	6.152	7.40659	6.84499	7.52478	7.01066	6.87912	7.9364	7.36299	7.04374	7.34153	6.78949	7.36997
119101	7.77078	7.57586	7.88888	7.42614	7.67303	7.55554	7.61488	6.98314	7.85225	7.40557	7.56596	7.55049
119117	9.63806	9.84538	9.99756	10.1187	10.1277	10.142	10.0866	10.4375	10.1121	10.1826	9.95095	10.0522
119127	8.61871	9.17074	9.05802	9.09656	8.89928	9.64387	9.03579	9.21516	8.90463	9.6098	9.14778	9.44969
119138	9.07547	8.73568	8.51396	8.79723	8.95978	8.83203	8.77544	9.05527	9.02211	9.02097	8.91303	8.71903
119171	9.24072	9.71173	9.25303	9.70365	9.49006	9.73725	9.43719	9.98345	9.61367	9.93174	9.49577	9.93703
119175	8.25062	7.8548	8.31135	8.10273	8.51636	8.17643	8.67562	8.18843	8.4863	8.25468	8.60679	8.60682
119202	6.36409	6.50618	6.05371	6.24705	6.49901	6.60261	6.60602	6.45829	6.45258	6.80544	6.35828	6.85842
119224	8.69535	8.43416	8.63564	8.22569	8.57098	8.34233	8.7662	8.3834	8.8243	7.87203	8.51609	8.51507
119225	5.07298	5.09449	4.8076	4.64842	5.29999	4.40439	4.42795	5.40363	5.07902	5.39055	5.24593	5.16027
119238	8.73642	8.05604	8.72919	8.26154	8.77223	7.72194	8.88362	8.66498	8.9752	8.3343	8.87165	7.84139
119312	6.32441	7.05907	6.49824	6.20665	5.16364	7.69585	6.20969	5.78557	6.32948	6.32875	6.58419	5.53376
119363	8.88703	8.51703	8.91023	8.52009	8.9739	8.72837	8.96544	8.80079	8.91818	8.58327	8.74029	8.54953
119367	7.85492	6.93192	7.61053	7.08949	7.72741	7.09192	7.16708	7.30129	7.56528	7.52077	7.07776	7.23044
119390	8.40837	8.50826	8.81051	8.67287	8.69534	8.23841	8.78628	8.80826	8.66788	8.79517	8.81461	8.45348
119417	10.5282	10.6203	10.5582	10.4513	10.4727	10.5817	10.3926	10.4896	10.3297	10.4743	10.6181	10.3378
119438	8.37489	8.33957	8.40956	8.59577	8.59887	8.38529	8.34345	8.85729	8.23474	8.4533	8.50494	8.35819
119441	6.06432	7.08612	6.49824	6.69229	6.44311	6.20204	5.96769	6.84109	6.59183	6.59704	6.50511	8.78277
119444	7.78153	6.83518	7.13538	6.88292	7.48208	7.03636	7.17318	7.06195	7.28509	6.45672	7.42112	6.90401
119446	10.2285	10.7144	10.5198	10.719	10.2654	10.8758	10.4621	10.8286	10.3129	10.8294	10.3516	10.818
119479	8.15035	7.87785	8.48222	8.1891	8.39162	8.0586	8.85676	8.32146	8.52091	8.29672	8.40249	7.71425
119500	9.75527	9.51679	9.5798	9.48614	9.38584	9.41631	9.31072	9.29098	9.55248	9.36568	9.47898	9.26622
119505	10.0887	10.3991	9.81656	10.2662	9.61069	9.97675	9.74387	9.81711	9.77283	10.3938	9.91126	9.97778
119512	7.16548	7.21841	6.66771	7.48758	7.50671	7.71443	6.93371	7.95406	7.28121	7.2709	7.61733	7.97712
119526	9.10082	8.89289	9.13842	8.76711	9.14175	8.98872	9.12948	8.95654	9.17125	8.83722	9.13619	8.87186
119551	8.43857	8.07676	8.76746	8.44915	8.77413	8.46949	8.87059	8.6484	8.74888	8.60816	8.51398	8.34717
119587	8.85241	10.5747	10.7179	11.2813	9.9417	10.6006	10.41	11.1774	10.1534	10.8594	10.3319	10.4439
119598	9.6526	9.36334	9.54612	9.37815	9.64211	9.59236	9.72929	9.59078	9.60346	9.68157	9.50624	9.47812
119606	7.56242	8.61254	7.82621	8.46093	7.83254	8.5959	7.81754	8.65466	7.64719	8.65179	8.18725	9.03512
119631	9.28177	9.58358	9.57555	9.69135	9.57549	10.0561	9.67889	9.91422	9.64815	9.89298	9.68549	10.0248
119642	9.02665	9.36573	9.23767	9.3623	9.18016	9.30929	9.12211	9.33279	9.32901	9.32401	9.39431	9.24189
119698	9.195	8.84512	8.88394	9.14848	9.09791	9.45306	9.09468	9.14801	9.06594	9.11062	9.1002	8.90142
119718	8.72548	8.59508	8.75811	8.95615	8.2376	8.78678	8.66565	8.67095	8.88162	8.87675	8.64882	8.63569
119729	9.31496	9.03936	9.43902	9.19786	9.10977	9.00276	9.35265	9.07235	9.28718	9.27604	9.26098	8.94004
119741	9.23784	9.02787	9.1727	9.2475	9.15883	9.28137	9.32951	9.24837	9.22056	9.36279	9.15362	9.08609
119763	4.80085	4.33563	4.65328	4.45441	4.72202	5.50807	4.99201	4.50549	5.14328	4.6184	4.77623	4.81752
119764	7.28164	7.22557	7.34048	7.30823	7.13968	7.18817	6.7345	7.38465	7.30405	7.0794	7.44041	6.60613
119775	4.57305	5.68884	5.51889	6.14788	4.37713	5.90335	6.28196	6.46714	5.32813	6.21221	5.96139	5.49596
119792	8.50014	8.50128	8.33569	8.31842	8.26716	8.09106	7.97665	8.29246	8.26484	7.7453	8.2885	8.24143
119798	8.98666	8.67358	9.33397	8.95188	8.88225	8.78678	9.34386	9.01289	9.06594	8.58327	9.28209	8.46496
119822	7.4153	7.43326	8.10438	7.47848	7.49996	7.51237	7.64944	7.30809	7.318	7.03708	7.30313	7.01055
119842	8.95633	8.91188	9.08379	8.88648	8.96822	9.10756	9.10826	9.1162	9.13619	8.85307	9.17241	8.80896
119850	9.07037	9.05547	9.33943	9.15633	8.9769	9.1259	9.43874	9.20873	9.22056	8.92189	9.28902	8.72212
119851	9.26407	8.22631	7.71769	6.36485	8.33798	5.66952	7.49665	6.84109	7.97585	6.67499	7.80513	6.6498
119858	13.76	13.3365	14.1541	13.4389	14.1543	13.3071	14.2325	13.7095	14.1395	13.3409	13.9693	13.0771
119865	4.60006	4.30904	6.26543	4.25526	5.26022	4.25934	4.10761	4.35799	4.87861	4.49772	4.59315	5.39389
119884	7.08822	7.97442	6.95429	7.92866	7.33412	8.78678	6.45163	8.52888	6.92704	8.24512	7.66637	9.32809
119885	8.9264	9.14685	9.49639	9.1226	9.35997	8.98725	9.18334	9.29694	9.49681	9.59142	9.30482	9.05464
119891	8.67871	8.41312	8.63393	8.52682	8.7248	8.41737	8.42884	8.28649	8.77128	8.50884	8.5813	8.37018
119921	8.94673	8.78409	9.12255	8.94606	9.02091	8.83741	9.17137	8.96274	9.15742	8.9895	9.00348	8.70985
119939	7.00172	6.9742	7.31788	6.83137	7.13541	6.85002	7.51571	7.15604	7.49899	6.30122	7.06726	6.85842
119945	8.95633	8.43416	9.1312	8.54954	9.0346	8.82099	9.17805	8.44849	9.12366	8.48268	8.61445	8.67897
119946	7.94161	8.11161	7.69296	7.77476	7.68727	7.68405	7.16708	8.01681	7.50433	7.78895	7.86339	7.50898
119967	6.51446	6.48409	6.59709	7.08375	6.65063	7.26242	7.5779	7.05775	6.64782	7.12109	6.84939	6.95592
119977	5.98546	6.88472	6.98375	7.30823	6.52071	6.432	6.94683	7.43984	6.569	7.00803	6.38506	5.97711
119984	6.82651	7.73831	7.12042	7.89524	6.59149	8.07988	6.63547	7.65736	6.30274	8.29672	7.84127	9.28474
119993	7.79901	8.35309	8.1085	8.06359	8.0044	8.05128	8.2448	8.27107	8.19762	8.21476	8.13611	7.81964
119995	6.28204	5.93373	6.02955	5.32224	4.90564	5.58552	5.55753	5.03575	4.96884	4.93176	5.03712	5.82994
120032	8.0681	7.89356	8.45479	8.11109	8.0044	8.14117	8.38911	8.05901	8.12074	7.79533	8.13435	8.02404
120043	9.66804	9.34756	9.52228	9.03364	9.27738	9.09054	9.30481	9.09856	9.36763	8.9274	9.11468	8.97116
120044	8.02088	8.03303	8.37856	8.27461	8.08002	8.20128	8.5216	8.34761	8.31514	8.47078	8.30889	8.17793
120052	8.51904	8.60073	8.5808	8.5311	8.79616	9.15561	8.72065	8.64416	8.70301	8.5659	8.5306	8.78819
120053	9.41799	8.79672	9.38683	9.00956	9.22438	8.68173	9.18176	8.97509	9.32351	8.83722	9.37065	8.82097
120073	10.6685	8.87729	10.3076	8.93772	10.1013	9.51457	10.2474	8.93629	10.0704	8.9997	9.89243	9.57176
120082	6.80167	6.96793	6.87812	7.38241	6.82737	7.37686	7.2869	7.48487	7.07527	7.32728	7.26084	7.13646
120084	6.77372	6.87735	6.9633	7.18532	6.73515	7.34204	7.35704	7.32452	7.24166	7.78895	7.13388	7.3214
120086	10.3501	10.284	10.517	10.4651	10.3831	10.4718	10.3976	10.3619	10.4109	10.3486	10.4562	10.3951
120102	8.22384	7.98561	7.97107	8.15285	8.13924	8.10326	7.94698	8.14908	8.13626	8.1658	8.06326	8.24888
120104	7.67058	6.9742	7.15878	6.95782	7.19047	6.61728	7.21381	6.84109	7.42072	6.82391	7.32044	7.12102
120110	11.1261	10.797	11.0169	10.6555	10.9759	11.1157	11.2376	11.3018	11.0791	11.1358	11.0751	11.5759
120113	7.02391	7.88246	6.74346	6.18738	6.57665	7.21146	6.01315	6.38879	6.56134	6.58605	6.44766	6.947
120117	8.06225	7.41215	7.54594	7.67859	7.29306	7.66747	7.08928	7.08176	7.45443	7.31269	7.57012	7.18716
120145	6.72017	6.25039	6.48156	6.06397	6.45732	6.16816	5.43652	5.63502	6.55467	6.06511	6.22348	5.43574
120161	8.03597	7.8137	8.02784	8.41042	8.4686	7.96341	8.05857	8.5209	8.12366	7.89358	8.47762	7.67594
120185	9.34862	9.20865	9.43623	9.27588	9.21139	9.29669	9.25031	9.23771	9.15557	9.06726	9.3692	8.78277
120259	8.81463	8.03719	8.7183	8.37251	8.57238	8.33429	8.69331	8.12961	8.67271	8.37106	8.343	8.25418
120278	8.44268	8.84189	8.61341	8.61498	8.76512	8.97444	9.10702	8.81795	8.64862	8.72203	8.51114	8.58819
120291	9.25129	9.96315	9.79659	10.0932	9.65216	10.2291	9.60595	10.0849	9.66735	10.2442	9.59615	10.1064
120292	7.00172	6.65914	6.95429	6.74783	7.30219	6.21186	7.26075	7.52371	7.26694	7.40557	7.37232	7.30013
120296	10.2891	9.50404	9.79906	9.87876	10.2493	9.49381	10.0433	10.0557	10.1492	9.56848	10.2721	9.29068
120353	7.71328	8.16826	7.907	7.99512	7.55103	8.09106	7.61488	7.84743	7.62039	7.67123	7.59477	7.87676
120372	9.59393	9.64504	9.87776	9.74367	9.58465	9.84785	10.0215	9.88109	9.73789	9.57242	9.53811	9.63545
120396	8.7849	8.85133	8.49706	8.66151	8.55252	8.98515	8.67752	8.73866	8.49814	9.12885	8.73047	8.95445
120468	6.72017	6.69687	6.93353	7.03751	6.70021	6.47654	6.33135	7.13872	6.73949	6.90059	6.98431	6.77647
120511	4.51862	4.55831	5.10305	5.20115	4.27771	5.68047	5.41277	5.52392	4.65866	5.26836	5.15679	4.44999
120519	8.63643	8.25247	8.78217	8.36672	8.69866	8.48517	8.98994	8.47291	8.93845	8.20984	8.55916	8.42942
120523	5.45858	6.22723	5.7846	6.14788	5.66602	6.66798	6.7345	5.55155	5.43413	6.01315	5.79102	4.44999
120524	5.79097	5.94952	5.931	6.16171	5.97696	5.9458	6.61261	6.06154	6.31236	6.08421	6.12736	6.49471
120537	7.33682	7.72376	7.56029	7.51119	7.57657	7.38192	6.88523	7.59034	7.18553	7.57674	7.50628	7.64997
120556	6.6621	7.19542	6.47286	7.19516	6.79707	6.81569	6.28196	7.21773	7.08458	7.52077	7.04784	7.16238
120567	3.23257	3.7552	3.42913	3.60759	3.70866	3.73189	3.58939	3.97955	3.7735	4.40888	3.62402	3.82945
120572	7.45173	7.70714	7.36152	7.83788	7.41366	7.44246	7.20828	7.44368	7.29358	7.62009	7.55093	7.81964
120585	9.56582	9.8953	9.55536	9.76459	9.25443	9.52373	9.39046	9.70676	9.3107	10.0283	9.6084	9.73452
120605	5.53205	5.11962	5.31683	4.60948	5.34167	6.40109	4.26742	4.43153	5.88839	4.04613	5.26554	4.65848
120610	5.85081	5.42009	5.08032	5.14939	5.10428	5.21361	5.28095	4.97246	4.65866	5.01072	5.03712	4.55935
120637	4.94223	4.47399	4.91998	5.56995	4.57365	5.575	5.59874	6.04441	5.39658	4.85225	4.7544	5.64779
120638	8.50014	8.53484	8.33831	8.66451	8.55458	8.77528	8.34614	8.61737	8.44855	8.45871	8.00164	8.57706
120659	6.02596	5.11962	5.64357	5.27175	6.06851	5.36028	4.78137	5.17414	5.88839	5.45836	5.53667	5.7463
120691	6.34315	7.65571	6.42594	7.30823	6.88418	8.66117	6.58043	8.45679	6.66908	7.55605	7.68097	8.7142
120694	9.28506	7.47004	8.35923	7.63743	8.96658	7.73466	8.6903	7.62935	8.48428	7.27675	8.93295	6.99196
120706	8.631	6.73441	8.82575	6.58255	8.76512	7.40278	9.065	6.80075	8.88593	6.49785	8.68961	6.45778
120745	9.75846	8.82034	9.34492	9.06945	9.56707	9.18911	9.52707	9.16111	9.50389	8.7409	9.29526	8.88091
120762	8.23158	8.46459	8.26709	8.21913	8.15199	8.68173	8.33688	8.42863	8.39696	8.46201	8.343	8.5462
120769	5.63477	5.23292	5.54934	5.23652	5.64994	5.73116	4.96545	4.81694	5.52924	5.11528	5.51968	5.31336
120777	8.13887	7.92209	8.27062	8.40469	8.40846	7.99253	8.60254	8.32968	8.32302	8.11385	8.33391	7.91981
120801	6.63809	6.74953	7.11113	7.49792	7.17687	7.14002	7.26075	7.89401	7.28947	7.00803	6.87525	6.2449
120809	6.44894	6.74299	7.10578	7.1759	7.38898	6.16816	6.70172	7.13425	7.11672	6.938	7.55438	6.48385
120847	9.10435	9.10778	9.03514	8.93067	9.12705	8.81115	8.94241	9.20669	9.10429	9.0896	9.15806	9.31566
120848	11.095	9.40577	12.1015	10.2635	11.6978	10.0999	12.1705	10.8423	12.3815	10.0792	11.8199	10.0332
120859	7.8486	7.01749	7.7085	7.66013	7.60867	7.5592	6.84954	7.60551	7.51206	7.14708	7.76161	6.99196
120862	7.37085	7.05232	7.22365	7.14062	6.77719	7.00513	6.79937	6.95117	7.00317	7.13821	6.83331	6.99196
120873	8.51468	8.60703	8.63967	8.79931	8.62206	8.56419	8.74075	8.87146	8.831	8.82943	8.54148	8.52168
120896	6.94413	6.43142	6.75725	6.70603	6.70021	6.49938	6.93371	6.10126	7.12596	6.49785	6.62597	6.28761
120897	6.61033	6.65914	6.55554	7.04791	7.08553	6.32674	7.38073	7.00237	6.58268	7.2565	6.88953	6.21783
120917	9.32426	9.20241	9.06246	9.20245	9.00893	9.16672	8.97872	9.18919	9.12366	9.41439	8.97805	8.97722
120919	9.21865	9.44746	9.30247	9.37507	9.26659	9.83302	9.50435	9.6578	9.42973	9.09542	9.29908	9.41396
120926	12.8222	12.2825	12.7289	12.5428	12.8473	12.3621	12.7818	12.5862	12.5924	12.18	13.1356	12.0166
120930	6.4893	7.01749	6.71191	6.97539	6.90143	7.1566	6.49336	6.81029	6.67539	6.48439	6.86964	7.25621
120936	7.3604	6.95232	7.99215	7.1759	7.51409	6.84323	7.71556	7.31565	7.73358	6.79437	7.71736	5.68845
120939	8.1585	7.48263	7.41054	7.64927	7.44332	8.00701	6.19111	6.54983	6.70689	7.29301	7.7313	8.74756
120955	8.29011	8.56187	8.67941	8.60979	8.77223	8.23272	8.53634	8.6484	8.73562	8.3749	8.60089	8.40143
120965	5.16121	5.59496	5.08032	5.66208	4.90564	5.4332	5.74995	5.53851	5.2913	5.50252	5.03712	4.99005
120986	7.5919	7.55232	7.54976	7.55518	7.55103	7.56339	7.86171	7.57066	7.73871	7.96099	7.32561	8.02404
120992	6.42031	4.97597	6.04148	4.88231	5.93722	5.26883	5.59874	4.86986	5.70545	4.6453	5.79102	6.17299
121007	5.86462	6.27524	6.30588	5.01015	5.72601	5.79649	6.09453	5.76486	5.69001	5.71078	5.47027	6.20424
121020	6.10793	6.14555	6.20856	6.09743	5.56999	6.05986	6.19111	6.14739	5.43413	5.75114	5.77746	6.51869
121038	5.77706	6.17299	6.01971	6.04019	5.55442	5.90335	5.94204	6.02395	5.70545	6.08421	5.79102	5.41411
121090	8.62243	8.79672	8.46038	8.29787	7.91339	8.42951	8.11159	7.96778	8.11129	8.3057	8.03431	8.35501
121153	5.45858	5.47783	5.2635	6.05189	5.06363	6.00757	5.98673	5.71969	5.43413	5.36815	5.56648	4.76799
121177	10.9148	11.365	10.9519	11.3417	10.6243	11.1547	10.7435	10.9764	10.6318	11.173	10.9607	11.2091
121183	7.16972	7.15481	5.94407	7.03751	6.52965	7.33773	6.16277	6.66867	6.59183	7.33504	6.69358	7.4859
121186	5.69519	5.0437	6.18855	6.43827	6.25654	5.69109	6.29877	6.85351	6.41986	6.44326	6.17207	5.95994
121199	8.14715	7.9406	8.20333	7.86041	7.66203	8.25473	7.88989	7.77383	8.07428	7.73179	7.94613	7.78156
121206	8.03893	8.35986	8.23152	8.13537	7.96591	7.55193	7.94467	7.96778	7.91994	8.22653	7.86339	7.7738
121237	9.35845	9.1907	9.04898	9.25493	9.26388	9.35706	9.00842	9.42384	9.22249	9.32109	9.28515	9.56933
121272	5.4778	4.06199	4.2923	4.90312	5.04272	4.25934	4.87117	5.37398	5.32813	5.63056	5.07942	5.82994
121294	7.96324	8.06128	8.20671	8.09973	8.04723	7.91381	7.94467	8.29072	8.21374	8.0246	7.925	7.53879
121297	8.41321	7.55232	8.66794	7.57623	8.21508	7.30245	8.74846	7.83605	8.72196	8.32417	8.60454	7.79489
121315	6.54062	5.74278	6.81502	5.8205	6.10295	6.35106	6.56815	6.39645	6.73949	5.84744	6.254	6.38462
121337	7.29897	6.94455	7.40714	7.23536	7.22653	7.05585	7.27013	7.23083	7.2012	6.71875	7.07776	7.03394
121359	6.76019	6.14555	6.79497	6.19718	6.98944	6.40839	6.46944	6.65644	6.85196	6.24094	6.83875	6.11074
121429	6.67624	6.66775	6.46484	5.67458	5.86594	5.50807	4.94336	5.47627	5.05815	5.48165	5.55101	6.62814
121468	7.4283	7.46421	7.35349	7.86041	6.89325	7.96767	7.94698	7.647	7.23649	7.46022	7.18391	7.16238
121523	6.02596	6.01143	6.00726	6.19718	5.92184	5.48716	6.03163	6.83157	6.26986	6.43053	6.01104	5.5721
121537	8.79379	8.52338	8.65223	8.21647	8.65964	8.64208	8.73128	8.3234	8.71311	7.68975	8.6572	8.36208
121560	8.88908	8.26231	8.70576	8.30729	8.97532	8.63427	8.87689	8.58002	8.93673	8.54773	8.94547	8.52569
121585	3.94899	3.69025	3.88387	3.98656	3.80063	4.39338	3.89869	4.19561	3.7735	4.37998	4.18635	3.77506
121597	5.26822	5.09449	5.33348	5.38919	5.10428	5.34005	4.81363	5.07725	5.14328	5.52503	5.07942	5.76253
121662	10.2667	9.92593	10.1589	10.0999	10.1177	10.1715	9.99832	10.1811	10.3017	10.4029	10.2967	10.1956
121673	5.88047	9.65507	7.34529	10.0109	6.95628	9.48567	6.72258	10.0976	5.90334	9.4267	6.83331	9.15167
121695	8.08574	8.41312	8.04168	8.79931	8.76512	8.37796	8.37751	9.10897	8.53429	8.65179	8.78081	8.528
121703	8.88703	8.49847	9.00096	8.46635	8.81479	8.7797	9.02301	8.57011	8.92284	8.54773	8.88516	8.54273
121710	6.13111	6.48409	6.87812	6.83137	6.17935	6.24907	6.76628	7.01965	6.29248	5.9035	6.03375	6.98336
121721	7.62637	7.29919	7.7939	7.42237	7.55722	7.39708	7.39705	7.43984	7.66944	7.47314	7.41462	7.19582
121738	7.7918	8.14402	7.65563	8.11378	7.14425	7.98717	7.16708	7.89401	7.11209	7.7099	7.87278	8.10921
121777	6.66814	6.53818	6.49824	7.26519	7.4631	6.7935	8.07671	7.46931	7.44574	8.07831	7.42923	8.40473
121792	6.4893	5.67154	5.41396	5.7565	6.0814	6.23952	5.88618	6.05276	6.07165	6.15925	6.27446	6.88534
121799	6.54062	5.23292	4.52658	6.01498	5.66602	7.08587	3.94562	5.18867	5.39658	7.18534	4.99428	7.36268
121803	6.18851	6.80208	6.51857	7.13462	6.01153	5.47405	5.54676	6.3814	6.21222	7.09564	6.37644	6.02367
121820	6.14107	6.50618	5.39651	6.32459	6.33238	6.18601	6.77761	6.29521	6.38462	6.22789	5.91286	5.64779
121822	5.80406	6.14555	6.22984	6.38342	5.56999	5.71289	6.90846	6.13913	6.07165	6.76172	6.34705	5.55287
121829	10.1293	9.52948	10.0922	9.17022	9.9815	9.39111	9.93736	9.5803	9.87876	9.27857	10.1433	9.37221
121832	6.97095	6.11669	6.95429	6.41146	7.06227	6.69169	7.07392	6.92237	7.02733	6.50972	7.27975	6.50769
121842	4.91712	5.74278	4.57613	4.78	4.47255	6.11444	4.4144	4.66858	5.18088	3.69386	4.4955	6.33201
121846	4.77758	4.5309	5.03929	4.68768	4.52114	4.90388	4.24801	3.99881	4.87861	4.32302	4.52152	5.01291
121852	6.89626	5.9047	5.85421	6.04019	5.83879	6.47654	6.13622	5.35933	6.1886	5.54956	5.72938	5.45699
121874	6.81392	6.90058	6.68133	6.48295	6.41196	7.06493	6.35489	5.63502	6.45258	6.17607	6.77182	7.05246
121887	3.9734	3.80655	3.75551	3.89166	3.50928	4.70572	3.74171	3.64611	4.12269	3.34546	3.79872	4.17909
121899	5.69519	5.18679	4.91998	5.55416	5.22034	5.32826	5.8666	5.41931	5.37898	5.75114	4.66616	5.66802
121905	7.98774	8.1646	8.05146	8.37971	8.11303	7.57235	8.17488	7.97803	7.96309	8.26382	8.16436	7.45246
121906	7.20632	7.52003	7.72155	7.8084	7.31721	7.59311	7.62148	7.8188	7.34654	7.39153	7.39156	7.3948
121911	6.43055	6.71665	6.23872	6.16171	6.67927	5.70246	5.55753	6.78846	6.1093	6.48439	6.18208	7.31519
121921	5.69519	6.05906	5.64357	6.24705	5.61744	6.17651	5.57873	5.57629	5.52924	3.07661	5.72938	5.94248
121949	8.16474	8.38715	8.788	8.5311	8.68968	8.37796	9.01236	8.80388	8.74888	8.75072	8.51926	8.44628
121960	10.0861	9.83858	10.3984	10.0475	10.1997	9.76912	10.2329	10.1011	10.3093	9.63904	10.0768	9.77314
121987	8.03084	7.0398	7.8519	7.60105	8.33464	6.80218	7.92501	7.78993	7.74473	7.64893	8.14989	7.41368
121995	7.57248	7.35287	7.38561	6.98836	7.06227	7.66067	7.59361	7.45703	7.51206	7.20122	7.34319	7.22238
122016	4.91712	5.47783	5.22243	5.08153	4.90564	5.40364	5.38113	4.92599	4.95007	5.06451	5.24593	4.65848
122027	6.36409	6.08944	5.7846	5.8815	5.97696	6.74918	5.85781	5.64783	6.25051	6.34382	5.98715	6.34676
122043	6.54782	6.63084	6.31629	6.69229	6.11284	6.78186	6.13622	7.09194	5.96936	6.69759	6.59065	6.31708
122060	5.88047	5.61314	6.05371	5.91462	6.74613	4.90388	6.15462	5.93972	6.34759	7.24928	6.48275	6.36128
122069	6.30418	6.44064	6.02955	5.79627	5.41558	5.36028	4.57618	5.15823	4.79313	6.39456	4.95052	6.33201
122070	4.54438	3.83169	4.26875	4.02379	4.9737	5.01263	4.02673	4.10779	4.70207	4.26527	4.09791	4.76799
122081	6.21169	4.92962	7.05115	5.8205	6.94189	5.29422	7.49294	6.22802	7.27192	5.26836	6.82778	4.36648
122116	12.4921	11.6843	12.2193	12.0751	12.3382	11.4293	12.2369	12.1046	12.2712	12.0346	12.4207	11.0032
122133	8.53716	8.82563	8.38871	9.11693	8.49807	8.56635	8.49229	9.0856	8.6351	8.78504	8.04487	8.10472
122135	7.60141	7.35959	7.45157	7.65311	7.42366	7.2169	6.92355	7.61838	7.362	7.53398	7.59108	7.41951
122153	6.76578	7.15481	7.1743	7.07284	6.98944	7.37282	7.26075	7.36682	7.20577	7.86714	7.28496	7.23044
122186	7.66608	7.37979	7.58216	7.58059	8.10605	7.94789	7.59361	7.59034	8.03776	7.40557	7.7313	7.49163
122199	8.97494	8.74369	8.69958	8.60979	8.83166	8.99478	8.72065	8.32508	8.74312	9.04685	8.60257	8.82732
122218	7.38751	7.2602	7.34529	6.99391	6.83251	3.74688	4.62292	5.48604	6.76514	6.45672	6.82778	6.67127
122220	7.92509	7.62429	7.7939	7.74701	7.84957	7.70665	7.33458	7.73311	7.96962	7.24928	7.77751	7.45246
122227	4.67703	3.80655	4.65328	5.30663	4.86212	5.12719	5.4768	5.82981	5.25258	5.82757	4.21049	4.36648
122237	6.34315	6.57719	6.48156	6.93231	6.33238	7.33356	6.97103	6.87946	6.73949	6.98721	6.68747	7.18716
122243	6.92661	6.95932	7.01997	7.2452	7.15722	7.52903	7.44667	7.55143	7.2997	7.47314	7.39956	7.12774
122267	7.3604	6.93192	7.72821	7.19516	7.52849	6.76027	7.37577	7.43637	7.47761	6.39456	7.35885	6.49471
122309	4.46566	3.90495	3.50945	3.19622	4.37713	3.19853	3.25371	3.72894	3.88569	4.53037	3.84749	5.82994
122321	5.81952	5.11962	5.62746	4.86427	5.38089	4.81782	4.78137	4.86986	5.14328	5.885	5.28214	5.95994
122329	7.86947	7.28018	7.50636	7.26519	7.75214	7.73811	7.61814	7.11788	7.86503	7.15524	7.65332	7.12774
122389	6.45723	6.10175	6.44051	5.83413	6.34817	6.27426	5.72925	5.82981	6.1886	5.75114	6.234	6.63982
122397	5.4206	4.03712	5.33348	4.13429	5.68048	4.7181	4.347	4.46849	5.2913	4.79965	5.91286	5.2916
122402	9.35845	8.58401	8.77891	8.92156	9.20105	9.20958	8.86318	9.32187	9.03443	9.00164	9.112	8.83922
122445	4.08001	4.84766	4.6013	4.72658	4.23168	4.74061	4.9548	5.09369	4.70207	4.49772	4.66616	4.55935
122511	6.54062	6.56731	6.75725	6.9383	6.624	5.81663	7.05921	6.78315	6.88835	6.98721	6.64066	6.4239
122527	6.31322	6.78367	6.59006	6.78237	6.58397	6.46952	7.07392	7.01262	7.22898	6.90059	6.65873	6.76657
122534	5.16121	5.47783	5.05941	5.62502	4.95379	5.85647	5.73959	5.2181	5.12497	4.93176	4.73553	4.68473
122545	7.7918	7.25372	7.68971	7.5153	7.67842	8.00701	7.84536	7.61247	7.81252	7.29301	7.69584	7.09032
122552	6.8884	5.9639	6.87239	5.37288	6.70682	6.37571	6.62737	5.76486	6.79076	5.9035	6.49834	6.83345
122564	5.80406	6.64113	6.21919	6.85212	5.36322	4.89375	5.49702	6.48258	6.16808	6.6072	6.35828	6.68255
122575	8.72165	8.77603	8.54289	8.45122	8.19196	8.53169	8.10148	7.94245	8.27575	8.47447	8.329	8.66672
122593	3.75728	3.55977	3.52775	3.83296	3.7553	3.97973	4.00598	3.85275	3.97584	3.92197	4.00126	3.91211
122612	9.90136	8.65069	11.296	8.88648	11.0859	9.05453	11.6553	9.65482	11.4334	8.47078	11.4415	9.21741
122639	5.51379	5.70577	5.28213	5.44992	5.75584	5.53179	6.71625	5.52392	5.23494	6.30122	5.93701	4.71177
122657	6.06432	7.35287	6.39278	7.5153	5.76988	7.57604	6.37862	7.28945	6.1093	6.938	6.07722	7.41951
122658	5.9705	6.04292	5.67824	6.08799	5.80031	5.76902	5.69552	5.80783	5.43413	5.75114	6.11472	5.82994
122683	8.40575	8.53807	8.0333	8.22213	8.30274	8.63065	7.94698	8.35786	8.2433	8.36399	8.12106	8.47252
122685	5.32746	4.97597	5.5029	5.97581	5.80031	5.31836	6.35489	5.80783	5.39658	6.39456	5.61091	4.81752
122702	9.7937	9.91173	10.2614	9.5276	9.85982	9.80668	10.2177	9.70932	9.9047	9.87525	9.57277	9.78831
122703	5.45858	4.90475	4.78811	4.70741	4.74577	5.58552	4.58527	4.85101	4.70207	5.16795	4.64094	5.11262
122710	7.44367	7.29919	7.38561	7.41178	7.3519	7.24311	7.33458	7.31194	7.39636	7.36471	7.50221	7.52689
122747	9.50263	10.0449	10.016	9.7729	9.73681	9.79703	9.99476	9.87017	9.8749	9.88064	9.67012	9.91215
122757	5.49613	5.9047	5.74114	5.91462	5.22034	5.91474	5.75848	5.33236	5.2913	6.15925	5.55101	5.2473
122778	7.27144	7.13157	7.34529	7.55518	7.2639	7.72864	7.50407	7.49738	7.33707	7.00803	7.13942	7.11409
122781	5.4206	5.0437	5.28213	5.55416	5.69718	6.35932	6.01315	5.69828	5.56338	5.19319	5.59716	5.7463
122786	8.80368	8.64047	8.81526	8.48662	8.72296	8.82978	8.81318	8.6284	8.7078	8.67116	8.53956	8.69304
122793	6.9022	7.18876	7.02451	6.64805	6.15901	5.48716	4.63554	6.52781	6.07165	5.73051	6.26475	6.02367
122811	5.16121	4.38873	4.52658	5.20115	5.29999	5.21361	5.4668	4.95544	5.1012	4.32302	4.79834	4.44999
122820	6.55734	5.63363	5.7846	6.46442	7.10425	6.7935	6.84954	6.50522	7.26266	7.13821	6.90417	7.25621
122824	8.66811	8.13367	8.4648	8.50145	8.66885	7.91122	8.15059	8.60775	8.55362	8.0065	8.79456	8.35501
122883	5.51379	5.18679	5.12467	6.50706	4.67177	6.43924	5.03815	5.90717	4.83723	6.74136	4.77623	6.57199
122895	8.52634	7.9705	8.54008	8.45431	8.50397	8.14648	8.69465	8.80826	8.55022	8.0338	8.56259	8.10472
122901	6.02596	6.25039	5.2443	5.89199	6.32589	4.93724	5.4768	6.26125	5.96936	7.20122	6.37644	6.82328
122919	5.9705	6.65914	5.85421	5.7565	5.4702	5.79649	5.55753	5.47627	5.39658	6.24094	5.91286	7.1065
122923	3.39541	3.51716	3.6403	4.04195	4.32659	3.92497	4.71349	4.50549	4.05862	4.35245	3.68893	4.65848
122948	7.40703	7.78207	7.75239	8.03577	7.96832	7.88655	8.10148	8.11111	7.77157	7.72634	7.69584	7.63885
122951	9.03704	8.93568	8.61083	7.79597	8.50206	8.62762	8.5798	8.30722	8.51685	7.46022	8.58377	8.74151
122958	8.30915	8.42689	8.53763	8.50611	8.24125	8.88382	8.66834	8.41707	8.37511	8.25468	8.35043	8.35819
122978	5.83534	6.26217	6.15771	5.04809	6.15901	5.50807	5.44712	5.63502	6.1886	5.50252	5.68944	7.59588
122999	5.09615	4.79677	4.13742	5.2877	4.17889	3.73189	3.80781	5.3077	3.99505	5.92157	4.42878	4.55935
123018	6.79538	6.90886	7.02996	7.49256	6.36506	6.7935	6.91401	7.11116	6.72578	6.76172	6.97352	6.12418
123052	5.93945	5.74278	5.90692	5.90316	5.63381	6.23952	5.959	5.87498	5.77811	5.63056	5.19499	6.62814
123072	6.05274	6.05906	6.12338	5.38919	5.8955	6.80914	6.00352	5.09369	6.22212	5.50252	5.89831	6.39647
123074	10.7094	10.5564	10.5748	10.7023	10.6418	11.03	10.3946	10.7165	10.533	10.1098	10.6679	10.3004
123110	8.76854	8.04757	8.64954	8.39844	8.76512	8.25017	8.76175	8.40456	8.66461	8.40449	8.74676	8.37902
123131	6.43962	6.20054	6.22984	5.66208	6.71227	5.17521	6.52025	6.01427	6.32154	6.78384	6.38506	6.67127
123162	5.4206	4.58402	4.5511	4.37208	4.69719	3.92497	3.79066	4.16143	4.47303	5.29194	4.09791	4.68473
123165	8.85639	9.04144	8.67691	8.96634	8.79787	9.15699	8.62196	8.79351	8.81239	9.05644	8.73047	9.01273
123216	8.93419	6.02666	9.50877	6.63399	9.52351	6.05986	9.7128	7.03095	9.74366	6.74136	9.6657	6.53023
123260	4.57305	3.78123	3.66224	3.33767	4.59976	3.67957	3.78043	3.42562	3.63707	3.84012	4.00126	4.17909
123301	6.76019	7.50028	6.53335	6.93231	6.47278	6.70392	5.57873	6.65644	6.49166	6.71875	6.45509	7.19582
123304	9.32426	8.99241	9.17776	8.67723	9.03173	8.89992	9.30678	8.72802	9.10368	8.84212	9.02685	8.53501
123330	7.50354	6.81942	7.71769	6.78237	7.56077	7.55554	7.85247	7.10562	7.93741	7.20122	7.49537	6.82328
123334	7.07662	7.11739	7.01997	7.16637	7.29306	5.64828	6.01315	7.33274	6.77185	7.18534	7.31109	7.15419
123434	7.01333	7.69684	6.77536	6.95782	6.47278	7.44904	6.58043	7.14451	5.61592	6.88089	7.00609	7.84713
123450	4.17783	4.61067	5.41396	6.08799	4.59976	5.10492	5.53637	6.10126	5.05815	4.73713	5.24593	4.20579
123460	3.4599	3.21854	3.92652	4.09412	3.84333	3.62794	3.82746	4.39704	3.83993	3.65029	3.75609	3.53334
123490	6.06432	5.9639	5.61187	6.31431	5.55442	5.48716	6.68274	6.70845	5.85835	6.02808	5.55101	5.82994
123517	5.09615	4.69195	6.59709	5.59982	6.91896	3.63659	5.61884	6.26849	6.64782	5.54956	6.08954	4.53151
123518	9.62604	9.07599	9.70805	9.18847	9.72261	9.4377	9.92744	9.43253	9.9097	9.28016	9.86127	9.30979
123557	5.98546	5.7939	5.64357	5.04809	5.63381	6.18601	5.62907	5.03575	6.09553	5.24186	5.26554	6.08053
123560	6.70591	6.75835	6.86725	6.79742	6.52071	6.71119	6.31527	6.65644	6.40379	6.64055	6.62	6.62814
123599	4.9875	4.79677	5.03929	4.84454	3.98537	4.91586	4.91678	4.48709	4.72646	4.67411	4.68951	4.42101
123619	5.05194	4.06199	4.40515	4.29592	3.93744	4.93724	4.57618	4.17901	4.31187	4.26527	4.23414	4.71177
123645	9.19004	9.38119	8.94841	9.05172	8.64642	9.15699	8.8108	8.82945	8.83818	9.57573	8.74551	9.74571
123646	8.3607	8.35986	8.59154	8.49259	8.30629	8.49669	8.36353	8.61143	8.39487	8.51904	8.35469	8.3252
123651	6.9196	6.96793	6.79497	7.08949	6.77719	6.46952	7.3433	7.03095	6.89986	7.48687	7.06266	7.44124
123664	6.2475	6.33766	6.11138	6.10979	6.20992	6.16816	6.83568	6.1574	6.28002	6.67499	5.75395	6.86777
123678	4.22547	3.98646	4.26875	4.29592	4.27771	4.18809	4.26742	4.23338	4.07786	4.29134	4.09791	3.74751
123680	5.4206	5.55735	5.12467	5.56995	5.4702	5.29422	6.39405	5.29266	4.79313	5.63056	5.19499	4.23579
123681	4.15534	3.98646	4.31649	4.35351	4.42394	4.17796	4.39242	4.68722	4.61503	4.95728	4.52152	5.18148
123683	8.28126	7.97828	8.08265	8.31252	7.90059	8.23841	7.99437	7.78381	8.27203	8.25468	8.00164	7.98685
123717	6.16445	6.46348	6.44051	7.06122	5.88053	7.38732	7.19094	7.02451	6.75149	6.90059	6.74734	6.50769
123724	7.89904	8.05604	7.84824	7.70972	7.37821	8.07988	7.62907	7.10562	7.42072	7.59588	7.60242	8.22278
123758	8.30568	8.36662	8.49317	8.52304	8.33798	8.61945	8.6046	8.76168	8.47936	8.45871	8.44793	8.52569
123782	6.47205	5.70577	6.01971	5.91462	5.96281	5.92385	6.19954	6.08167	6.36782	5.65006	5.68944	6.53023
123785	8.80022	8.91764	8.50679	8.85527	8.36455	8.67158	8.07671	8.50218	8.50103	8.11855	8.30629	8.9192
123805	9.31348	9.36864	9.07356	9.05315	8.96531	8.96318	9.02037	9.09201	8.84999	9.10126	8.96336	9.04322
123814	8.57056	4.99981	8.48222	7.2956	9.31026	6.5552	8.76049	9.19129	8.6199	7.55605	9.87991	9.28645
123820	5.45858	7.5641	5.51889	4.72658	5.45218	5.24535	4.78137	5.14092	5.1012	4.43886	5.26554	6.2449
123881	6.71315	6.42149	6.83831	5.5398	6.40493	6.69169	6.67613	6.10126	6.64782	5.31677	5.98715	6.28761
123901	6.09676	4.90475	4.87436	4.99343	5.61744	5.03711	4.74768	5.57629	5.49736	4.90447	4.64094	6.09634
123910	6.56557	6.80208	7.14888	7.06761	7.08553	7.04873	7.01804	7.08694	7.1307	6.45672	6.65873	6.03859
123918	8.22664	8.27807	7.93581	8.28134	8.06636	7.98416	8.19004	8.20837	7.92862	7.99089	7.85222	7.84713
123933	5.45858	5.47783	5.34848	4.90312	5.435	5.34005	5.04852	5.35933	5.67528	6.57511	5.59716	5.92582
123950	12.1728	12.1964	12.4258	12.3125	12.4592	12.2835	12.4748	12.3695	12.3927	12.2858	12.1845	12.3082
123955	6.46503	6.73441	6.65431	7.09549	6.50538	6.77628	7.47698	7.08176	7.04912	7.43489	6.88023	7.01055
123981	8.39937	7.86439	8.64152	7.79838	8.55008	8.06092	8.67562	7.93778	8.63901	8.21868	8.09338	8.27959
123984	4.84479	5.94952	5.62746	6.19718	5.68048	5.55053	5.98673	6.36486	5.69001	6.91002	6.01104	6.33201
124001	6.96501	7.10087	7.57824	7.44594	7.13541	7.16263	7.45432	7.37058	7.22494	6.938	7.10246	6.85083
124017	4.87085	5.59496	5.5336	4.25526	4.35101	4.94913	4.44068	4.43153	4.03833	4.55948	4.14114	5.70767
124027	7.05696	6.9742	6.91168	6.83137	7.08164	7.17581	6.68274	6.9064	6.66199	7.12109	7.09398	7.06034
124037	5.58395	4.97597	4.40515	5.71535	5.50315	4.91586	5.32287	5.82981	5.12497	4.98463	4.68951	4.99005
124073	4.30144	3.98646	4.69947	4.76112	4.52114	4.34187	4.91678	4.95544	4.56488	5.34183	3.62402	4.96392
124094	8.78905	8.94649	8.91633	8.77817	8.9912	9.1735	8.96163	9.31583	8.84444	8.89183	9.05807	9.37523
124113	5.2883	5.53785	5.10305	5.55416	5.32075	4.82788	4.57618	4.83264	5.21745	5.94099	5.72938	5.20134
124139	8.68415	9.73214	9.39139	9.77534	9.52808	9.70931	9.31026	10.1878	9.45908	10.1603	9.56794	10.1264
124153	6.97665	7.01749	6.27676	6.52344	6.79707	7.21146	5.73959	6.23543	6.71267	6.25527	6.19254	7.05246
124156	8.03084	9.17195	9.10209	11.1949	8.47238	9.46052	8.41054	11.0229	8.53429	10.3945	8.67985	7.75787
124160	8.81145	8.15203	8.75811	8.21304	8.60144	8.45553	8.59189	8.37328	8.6373	8.0293	8.40435	8.25931
124202	7.93368	7.80393	8.40695	7.8084	8.05276	7.99465	8.21177	7.77126	8.09545	7.62009	7.801	7.60767
124205	6.45723	6.04292	5.72496	5.84557	5.94916	5.63906	5.26281	5.15823	5.52924	5.82757	5.77746	6.4239
124206	9.34507	9.15838	9.55706	9.5225	9.59438	9.25816	9.59535	9.30808	9.49801	9.66493	9.24839	9.40603
124330	6.02596	6.02666	5.8827	5.18204	6.02091	6.32674	5.69552	5.33236	6.1208	6.25527	5.89831	6.85083
124341	4.0292	4.99981	3.56217	3.91108	4.00816	3.21943	3.31515	4.07346	3.61695	4.73713	3.39919	4.17909
124352	8.49052	8.18624	8.15386	7.68638	8.31016	7.68405	7.79005	7.47427	7.96309	7.57674	7.8664	7.95169
124357	6.53034	7.13769	5.83988	6.61573	6.60481	5.84667	7.1956	6.3814	5.52924	6.62909	6.20211	6.4239
124365	6.22362	5.9639	5.58107	5.99	5.75584	6.00757	5.71741	5.95122	5.52924	6.17607	5.999	5.11262
124366	7.81918	8.91188	7.69617	8.75422	7.80857	9.11914	8.04587	8.34341	7.97585	8.78202	8.0089	9.81233
124374	6.16445	5.43981	5.45089	5.30663	5.92184	6.15084	5.01404	5.41931	5.764	5.67193	5.61091	5.06269
124388	12.8446	10.7992	13.912	11.6401	13.8223	11.1993	14.0535	11.8319	14.1001	11.6936	13.7694	11.3371
124391	8.97266	9.00689	9.09419	9.27133	9.18016	9.18799	9.19399	9.20093	9.08623	9.23934	9.00348	9.16849
124393	6.71315	6.20054	6.93353	6.5738	7.48567	5.52032	6.52834	6.9617	7.44574	6.91983	7.53487	7.00177
124398	5.00817	4.84766	5.45089	5.58495	5.50315	5.72332	6.00352	5.47627	5.18088	5.59489	5.75395	4.44999
124413	7.21063	7.2602	7.14888	7.18532	7.2216	7.31774	7.01804	7.27391	7.1724	6.56199	6.98431	7.4282
124450	7.66608	10.7077	7.50306	9.50363	7.02118	10.5185	6.52834	9.63908	7.14263	8.50884	6.82778	10.093
124451	6.98375	6.32715	7.76546	6.69229	7.71377	5.93411	8.00669	7.2053	7.74757	6.32875	7.32044	5.92582
124460	5.61729	5.77595	5.56453	6.29245	4.67177	6.30862	6.33135	6.1743	5.19939	6.76172	6.10225	5.5721
124531	8.96469	9.2929	8.57331	9.61319	9.15109	10.3836	8.46834	9.84664	8.55362	9.96265	9.4338	10.1478
124569	4.41402	4.5309	4.17801	3.55445	3.50928	4.87365	3.79066	3.8355	3.50093	4.85225	4.02408	4.07157
124578	5.89603	6.08944	5.86751	5.40429	4.99788	6.01684	5.85781	5.4987	5.43413	5.96132	5.50159	4.86799
124584	5.13819	5.02217	5.54934	5.2877	5.28106	5.29422	5.27215	5.57629	5.46435	4.37998	5.09794	4.74134
124587	6.82651	6.64113	7.14433	6.87691	7.19911	6.74321	6.92921	6.89848	7.12596	6.39456	6.77182	6.14049
124591	9.07679	8.4679	8.74449	8.83524	9.28633	9.32603	8.7662	9.10647	8.86178	9.12142	9.26936	9.49523
124595	7.4787	7.52003	7.89483	7.48327	7.95633	6.9171	8.00669	7.62935	7.93172	7.66624	7.91587	7.52689
124601	4.67703	3.98646	4.69947	4.74507	4.57365	5.17521	4.96545	4.72382	4.61503	5.26836	4.8406	5.20134
124614	3.85264	5.14291	4.03112	5.41954	4.95379	4.1989	5.97619	4.81694	4.9249	5.65006	4.8406	4.12363
124618	11.0783	8.72356	8.75811	8.42656	9.11393	8.42527	8.6962	7.50498	8.47248	7.87203	8.74551	8.4571
124656	6.85448	6.62194	6.71842	6.21801	7.04411	5.5973	5.5068	6.56606	6.92123	6.41896	6.99584	6.6498
124657	6.21169	5.9047	6.12338	4.68768	5.8955	6.32674	5.53637	4.66858	6.02074	5.06451	5.30231	5.97711
124658	8.16474	5.43981	8.4315	6.51524	8.38058	5.66952	8.53799	6.42662	8.15859	5.97703	7.51787	6.44567
124692	8.3256	7.38496	8.11077	7.63384	8.30121	6.96732	8.28704	7.647	8.3425	7.57674	8.20803	7.3896
124698	5.2883	6.34884	5.10305	4.80145	5.04272	3.92497	3.80781	5.47627	5.14328	4.46819	4.64094	5.41411
124700	7.29014	7.27289	7.09163	7.07762	7.32552	8.07089	7.45799	7.05251	7.06979	6.86223	8.31137	7.62326
124716	6.00012	5.57655	6.00726	5.23652	6.63854	4.21532	4.81363	6.18957	6.32948	5.9035	5.96139	5.72749
124776	9.10435	8.84189	8.57075	8.73985	8.88586	8.52856	8.82598	8.54641	8.77518	8.95835	8.7344	8.78545
124789	5.38108	4.63752	4.91998	4.90312	5.45218	5.68047	6.30721	5.47627	4.83723	5.39055	5.55101	5.2916
124790	5.38108	5.49618	5.22243	4.60948	4.52114	4.7181	4.75793	5.09369	5.01574	3.92197	4.3772	5.13433
124797	8.65749	8.95698	8.69958	9.35612	9.31398	8.53169	8.99207	9.71795	9.05784	8.89896	9.68062	8.1007
124807	4.80085	5.0437	5.79716	5.5113	4.90564	5.4236	6.08533	5.93972	5.88839	6.35727	5.03712	5.5721
124830	6.45723	6.39852	6.2553	5.89199	6.31511	6.74918	4.91678	5.85307	5.61592	5.94099	6.12736	6.25963
124843	7.8621	7.93513	7.82327	7.96503	7.69521	7.97925	7.80415	7.84743	7.62452	7.91534	7.65332	7.53242
124856	8.5248	7.18118	8.20671	7.59734	8.60144	5.99846	8.23908	7.78056	8.11743	7.84244	8.5973	7.27316
124867	6.35267	7.66516	9.52486	6.86422	7.41667	6.29192	8.15586	7.21244	7.95748	6.98721	7.52609	8.99462
124892	3.14615	2.96811	3.09427	3.21044	3.16798	3.20526	3.14042	3.30508	2.96691	3.31296	3.12731	3.59694
124897	8.01116	7.86439	7.63362	7.78331	7.5813	7.54313	7.1956	7.95137	7.42933	7.81099	7.58033	7.89403
124912	6.21169	6.55847	7.04583	6.52344	7.42366	5.82736	7.68813	6.84109	7.02733	6.73014	6.88953	5.5721
124929	6.3834	5.67154	6.30588	5.90316	6.89325	4.36377	5.59874	6.347	6.73949	6.67499	6.66617	5.72749
124948	6.10793	5.51769	5.74114	5.44992	6.50538	6.22057	5.4768	5.82981	6.32948	5.26836	5.999	5.72749
124966	4.33187	4.36369	4.40515	4.51148	5.10428	4.69317	4.8838	4.59914	4.24918	5.54956	4.68951	4.91586
124971	4.08001	6.11669	4.74532	5.89199	4.62304	6.18601	5.41277	6.70845	4.87861	5.54956	5.26554	6.81132
124989	5.81952	6.30223	6.11138	5.93838	5.63381	6.72619	6.79937	6.16596	6.41986	7.15524	6.234	7.18716
124993	6.16445	6.38627	5.48471	5.65064	6.27602	6.84323	4.96545	5.46261	6.26986	6.14326	5.77746	6.2309
124998	4.77758	5.42009	5.45089	5.99	5.71282	6.53076	6.55494	6.29521	5.56338	5.75114	5.28214	5.08856
125000	6.99046	8.46459	7.7085	8.84768	7.76993	8.75225	7.49015	9.08826	7.53677	8.97363	8.80244	8.7142
125004	7.50725	6.25039	7.26586	6.30441	7.02118	6.30862	6.75353	6.79432	7.00317	6.3696	6.83875	7.27316
125022	6.55734	6.74299	6.55554	6.62484	7.03987	6.61035	7.8076	6.59879	7.00317	6.78384	6.93441	5.99381
125055	5.4206	5.87473	5.62746	6.37369	5.41558	6.09527	6.3858	6.48258	5.92991	6.14326	5.65996	6.17299
125108	5.77706	6.13102	6.17869	6.02665	6.2663	6.37571	5.8489	6.04441	6.33877	5.52503	6.03375	5.41411
125140	10.502	5.51769	10.1834	5.74403	10.3571	4.43825	10.2285	4.94218	10.1162	6.14326	9.93129	6.62814
125153	5.22192	5.37935	4.57613	4.99343	4.57365	5.32826	4.76997	5.11203	4.63985	4.90447	4.81969	5.59168
125165	8.55509	8.31065	9.12558	8.5311	8.72172	8.41737	9.19538	8.62573	9.08023	8.33807	8.74029	7.87676
125186	6.54782	6.80208	6.71842	6.44677	6.86198	6.66798	6.31527	6.87532	6.72578	6.04642	6.86964	6.71073
125201	5.72943	7.80921	5.95627	7.16637	6.42011	7.21146	5.9953	7.77687	6.1208	7.66024	6.66617	7.72683
125210	4.80085	4.58402	4.26875	3.75933	4.88358	4.78489	4.64685	4.28829	4.35432	4.49772	4.66616	4.61038
125220	6.67624	6.32715	6.90552	6.37369	6.95628	5.12719	6.01315	6.41098	6.57602	6.30122	6.87525	5.92582
125223	6.02596	5.98029	5.76948	5.5113	6.15901	5.62994	6.92921	4.9914	5.05815	5.21716	5.85977	5.76253
125231	5.63477	5.51769	5.36541	6.18738	5.36322	6.5552	6.2478	6.1743	5.64601	5.75114	5.81755	5.82994
125232	9.0295	8.89745	8.89967	8.93567	9.12853	9.24035	9.02037	8.74589	9.04032	8.79717	9.00348	9.05464
125260	7.85248	7.67452	7.98734	7.24136	8.04195	7.38732	8.23908	7.60858	8.14675	7.04636	8.11363	7.96677
125262	4.46566	4.5309	4.40515	4.64842	5.12557	5.66952	5.19008	5.88501	5.52924	5.97703	5.33954	5.2473
125264	4.05477	5.47783	4.50493	5.46498	4.32659	4.9867	5.61884	5.73148	4.54327	5.67193	4.99428	4.12363
125283	5.92453	6.33766	4.67624	5.85783	6.15901	5.82736	5.45665	5.23159	6.02074	5.80776	5.72938	6.95592
125297	4.33187	4.84766	4.26875	5.77014	4.90564	4.18809	4.87117	5.71969	4.70207	7.2565	5.30231	4.33879
125307	4.80085	4.84766	4.78811	5.27175	6.10295	4.20728	6.12879	5.59874	5.12497	6.25527	5.74187	5.60982
125309	5.53205	4.74931	5.03929	4.07544	5.16364	5.07378	4.06886	3.58732	4.9249	3.76336	4.59315	4.84293
125323	7.3604	7.65571	7.5215	8.09973	7.67021	7.83234	7.70427	8.46666	7.24166	7.84244	8.15917	7.51556
125331	8.85241	8.8906	8.53763	9.49311	9.40285	9.96959	9.07058	10.1463	8.83344	9.83823	9.68274	10.3991
125380	8.65949	6.42149	8.13959	7.60952	8.99873	7.73466	8.80373	8.30421	8.69678	8.18237	8.94994	8.10921
125382	4.82236	4.9527	4.3625	5.66208	4.32659	4.06478	5.55753	5.27736	4.56488	5.43504	4.4488	5.64779
125392	8.34051	6.30223	7.40274	6.31431	7.87543	6.36706	7.30564	7.01965	7.47025	6.61824	8.0884	7.2137
125408	10.9206	9.93318	10.6367	10.3744	10.5792	9.94373	10.6841	10.2122	10.7142	10.6126	10.6257	9.64652
125418	6.00012	5.9963	6.28557	5.86966	5.71282	5.64828	5.34347	5.81871	6.29248	5.69205	5.9503	5.2473
125440	5.31021	5.37935	5.1842	5.52602	4.99788	5.68047	5.49702	5.06354	4.65866	4.20727	4.66616	5.31336
125481	7.05696	7.33619	6.78122	6.09743	6.89325	7.86624	7.67081	6.59879	6.85196	7.26407	7.06726	6.97369
125514	9.14282	9.14885	9.03356	9.15218	9.13042	9.36468	8.9863	9.04386	9.21898	9.27604	9.05666	9.29736
125515	8.54315	8.1718	8.32015	8.25301	8.51233	7.8529	8.24241	8.34612	8.23891	8.1283	8.19728	8.15126
125521	5.31021	6.65914	4.4565	6.29245	6.06851	6.94584	4.14929	7.33575	5.49736	6.88947	6.2128	7.58507
125522	7.3604	6.81942	7.24093	6.83137	7.11157	6.56845	6.85444	6.88449	7.20577	6.82391	7.07776	6.73871
125526	7.96324	7.86017	7.83665	7.98013	7.93495	8.09806	7.821	7.72118	7.74757	7.79533	7.98105	8.03259
125535	7.13732	6.02666	6.99349	6.53835	7.27566	5.81663	5.8489	7.07635	7.00317	6.67499	7.31109	6.12418
125558	4.82236	4.90475	4.3625	3.69136	4.05625	4.54797	4.25787	4.39704	4.27221	3.89231	3.66701	4.4779
125573	5.13819	4.72034	4.83013	5.02869	5.28106	4.14726	5.07486	4.94218	5.1012	6.08421	5.41584	4.99005
125584	5.83534	6.02666	5.74114	5.78455	4.79357	6.00757	5.43652	5.43494	5.19939	5.14185	5.50159	5.01291
125592	6.67624	6.46348	6.71842	6.82444	6.98412	6.98887	6.75995	6.77053	6.92123	6.86223	6.77809	6.79877
125597	6.07728	6.50618	6.6031	6.78922	5.88053	6.53983	6.14657	6.05276	6.44378	5.71078	6.32815	6.947
125644	10.8497	7.97828	9.55432	8.75422	10.9038	8.4439	9.92087	9.30808	9.96373	8.81746	10.9207	9.38523
125671	4.38956	4.5309	5.5029	5.63758	3.88981	4.36377	5.96769	6.22802	4.33397	4.20727	4.64094	4.44999
125691	6.43962	7.96715	6.05371	6.14788	6.19925	6.93546	6.33135	5.90717	6.50005	6.50972	5.88382	6.81132
125698	8.57056	10.6396	8.53763	10.6546	7.7211	10.6944	8.09618	10.7638	8.13877	11.0599	7.80859	10.8657
125717	3.52579	5.23292	3.79827	4.05879	3.34781	3.97057	3.84418	3.96135	3.67331	4.04613	3.54123	4.26463
125744	7.18973	7.31232	6.96801	7.02598	7.03987	7.18225	5.61884	6.12043	6.50005	7.10494	6.67311	7.13646
125756	7.56242	7.93023	7.87736	8.17232	7.93022	6.85002	7.56285	8.34761	7.82539	7.61436	8.07047	7.58507
125759	9.03228	9.50063	9.28795	9.85363	9.62715	9.54352	9.38197	9.7901	9.33113	9.45143	9.39431	9.18812
125764	8.3292	7.71783	7.99384	7.95085	8.26716	8.18412	8.0909	8.20102	8.0061	7.77716	8.58735	7.99722
125768	6.9196	6.66775	6.66771	5.66208	6.57056	5.55053	5.22157	6.46714	6.50772	5.84744	6.254	6.56171
125779	10.1771	8.52338	11.397	9.5063	11.1056	9.13487	11.0768	9.37568	11.1086	9.21835	10.6798	9.2122
125791	4.60006	6.13102	4.78811	5.84557	5.41558	4.59505	5.41277	5.80783	5.01574	6.06511	5.07942	6.08053
125795	4.30144	4.7733	4.91998	4.80145	4.83876	4.90388	5.41277	5.06354	5.03712	5.63056	4.61606	4.23579
125801	5.1827	5.81112	5.31683	6.31431	4.81467	6.32674	6.543	6.26125	5.32813	6.32875	6.19254	5.27098
125804	7.17474	7.32557	7.20787	7.19516	7.15282	7.47709	6.96515	7.15604	7.01758	7.41991	6.96846	6.96557
125824	8.03893	8.19479	7.98227	8.51154	8.26716	8.19116	8.16933	8.39617	8.24808	8.09727	8.33846	7.33639
125829	6.61033	7.55232	6.54151	6.63399	6.63854	7.09695	6.43627	6.64364	6.64782	6.81554	6.59691	7.91981
125834	7.21063	7.56948	8.00679	8.01661	8.34142	7.31281	8.1376	8.13738	8.19972	8.19058	8.10923	7.72683
125836	6.91232	6.75835	7.22365	6.63399	7.10807	7.04873	7.6749	6.9176	7.45443	6.83219	6.97886	5.99381
125850	5.13819	5.42009	5.10305	4.20997	5.23951	5.58552	5.53637	4.37776	4.37762	5.86556	5.83262	5.5721
125883	8.84041	5.61314	8.23388	6.14788	7.87223	6.28207	7.89798	6.39645	7.82197	6.11533	7.24378	6.59422
125885	6.35267	6.11669	6.32633	5.63758	5.61744	6.34268	5.30251	4.63388	5.92991	4.85225	5.45172	6.71073
125895	5.38108	5.29531	5.33348	5.14939	5.04272	5.19979	5.71741	5.33236	5.05815	4.53037	5.56648	4.58571
125903	4.33187	4.01275	3.7773	3.6412	4.45003	3.96287	4.31391	3.80143	4.29186	4.23542	3.77587	4.23579
125912	7.70024	8.03303	7.907	7.99512	7.92487	8.07988	8.04587	8.44849	7.93172	8.13219	8.30186	8.76046
125918	10.0169	10.0347	9.85062	9.88382	9.92161	10.1331	9.95889	9.60497	9.86455	9.61401	9.62061	9.64138
125931	4.60006	3.98646	4.40515	4.473	3.93744	4.01626	4.03753	4.27114	3.8627	3.76336	4.3772	4.44999
125933	6.22362	6.69687	6.05371	7.17082	5.94916	6.94584	5.55753	7.05251	5.64601	7.02711	6.60428	6.76657
125953	5.40009	5.47783	5.82617	6.26998	5.75584	3.94349	4.53197	6.01427	5.80587	5.63056	6.32815	5.60982
125961	4.96553	3.78123	4.26875	4.5707	5.36322	4.43825	4.27764	4.59914	4.9249	5.16795	4.9713	4.96392
125995	7.78153	8.02445	8.38403	8.40795	8.19196	8.23272	8.58316	8.5823	8.53667	8.3343	8.54148	8.11339
125999	5.44021	5.55735	5.83988	5.11637	6.44311	4.22746	4.70319	5.68584	6.09553	6.9584	6.18208	6.25963
126001	7.85248	5.11962	8.01226	5.27175	7.26837	5.76902	7.59076	5.55155	7.47411	4.6184	6.43048	4.84293
126020	6.53034	6.56731	6.47286	5.62502	6.63854	6.15084	6.56815	4.94218	6.34759	5.84744	6.54014	6.17299
126024	5.2883	4.9527	5.51889	5.62502	5.45218	5.88142	5.30251	5.15823	5.58271	5.50252	5.36062	4.76799
126031	4.30144	5.16376	4.52658	5.5113	4.45003	3.72213	4.14929	4.65029	3.97584	4.73713	4.11802	4.17909
126043	6.02596	6.25039	6.62496	6.5992	6.76291	6.30862	7.36994	6.64364	6.94703	6.78384	6.58419	5.95994
126080	5.2451	4.97597	4.74532	4.80145	5.66602	5.14824	4.4144	4.05431	5.03712	4.1009	4.81969	5.06269
126082	4.54438	7.93023	4.74532	9.17022	5.10428	7.64091	4.80315	9.24949	5.73427	9.73746	4.77623	6.86777
126104	10.2231	10.0742	10.0191	9.81599	9.84083	10.0322	9.86209	10.1138	10.0024	9.83823	9.95888	10.0467
126121	10.3469	10.2891	10.3874	10.432	10.1298	10.6562	10.2132	9.85519	9.99156	10.1516	10.358	10.1364
126136	10.9167	11.4307	11.1011	11.4305	11.2823	11.5785	11.1735	11.1839	11.1611	11.5855	11.3433	11.6702
126151	7.22058	7.39012	7.06599	6.88872	6.59817	6.53076	5.71741	6.31051	6.67539	7.04636	6.66617	7.08351
126161	7.27144	4.5309	7.77728	5.40429	7.68449	3.92497	7.09471	5.27736	7.65255	5.9035	7.14916	5.20134
126166	3.92485	3.62422	3.62037	4.09412	4.03214	4.31988	4.18926	3.74521	3.8627	3.86498	3.5818	4.89254
126194	7.58739	7.96378	7.49824	6.54798	7.67615	8.03172	7.73439	6.63077	7.57704	6.67499	7.26084	8.41058
126214	5.93945	5.84107	6.38269	6.33344	5.48765	7.02625	6.68874	6.47535	6.49166	6.39456	6.16264	6.2309
126217	10.3581	10.1823	10.2118	9.90863	10.059	10.0993	10.1834	10.3159	10.3297	10.1321	9.86984	10.2812
126262	5.69519	5.09449	4.8076	5.01015	5.28106	5.04952	4.84707	5.06354	5.61592	5.16795	5.03712	5.11262
126275	4.22547	4.66422	4.43083	4.82426	3.46292	4.41435	4.71349	4.32267	4.22906	4.26527	4.68951	4.61038
126281	9.20215	9.49664	9.10593	9.42299	8.94513	9.21862	8.86402	9.31914	8.77128	9.14927	9.27467	9.02098
126296	8.04888	8.1646	7.89483	7.89222	7.51409	7.84513	7.69759	7.73684	7.51862	7.60141	7.55093	7.6144
126298	7.51958	8.21074	7.09163	8.14228	7.17687	7.79329	6.55494	8.03058	7.05601	8.37744	7.49537	7.98685
126316	6.05274	5.84107	5.48471	5.89199	6.48294	5.6587	6.11295	6.12043	5.81953	5.76899	6.10225	5.76253
126341	10.1954	10.0627	10.2603	10.2494	10.4797	10.4001	10.3609	10.2967	10.4147	10.3417	10.5746	10.2103
126350	6.25922	6.02666	5.75664	5.09848	5.92184	6.56116	6.08533	5.71969	6.09553	5.59489	5.582	6.85083
126382	5.55116	5.91851	5.41396	6.20665	5.66602	5.29422	7.11913	6.31051	6.14354	6.9584	6.13902	6.71073
126399	6.80167	6.69049	6.59709	6.78237	6.33238	7.28082	6.89592	5.64783	6.45258	6.38197	6.18208	7.3214
126405	11.6711	12.4163	11.5239	12.3229	12.1973	12.7804	11.5157	12.7951	11.5674	12.3769	12.3989	12.6272
126433	5.55116	4.79677	5.05941	5.33763	6.23974	6.10434	5.64737	5.89621	5.77811	6.21221	6.57764	5.41411
126443	8.10084	8.62956	8.50562	8.65908	8.44296	8.31778	8.40012	8.78894	8.36767	8.65732	8.10493	8.06639
126448	7.07662	7.18876	6.74346	7.28516	7.16898	7.67556	6.41673	7.37058	7.05601	7.18534	6.98431	7.36268
126465	9.04588	8.90265	8.98186	9.00778	8.94062	9.16404	9.15862	9.29389	8.97999	8.63658	8.96227	9.16083
126469	4.72811	4.90475	5.71026	6.10979	5.69718	5.34005	5.93325	5.90717	5.59982	5.11528	5.48709	4.96392
126473	6.47205	5.70577	6.51212	5.11637	6.55964	6.06781	6.03163	5.35933	6.48408	5.03833	6.2128	5.72749
126523	4.20067	5.34039	4.91998	4.55042	4.47255	4.50984	5.00254	5.33236	5.25258	5.9035	4.3772	5.81228
126525	5.32746	4.69195	5.39651	4.52882	5.75584	5.06212	5.01404	5.69828	4.90145	5.24186	5.79102	5.2473
126535	4.17783	4.36369	4.50493	3.50552	4.62304	3.49003	3.4155	4.35799	3.99505	4.90447	4.79834	5.03881
126565	6.10793	7.05907	6.68133	6.99391	6.23974	5.9458	6.36234	7.04288	6.26986	6.48439	6.43824	7.31519
126586	6.6621	6.5275	6.81502	6.90871	6.89325	6.88638	6.86105	7.34759	7.18131	7.32012	7.2147	7.12774
126602	7.6969	7.82245	8.05633	8.08002	8.11596	7.64704	8.47435	8.20102	8.09817	8.27267	8.10923	7.88905
126606	5.9705	6.54808	6.48156	6.78237	4.62304	6.16816	6.74033	5.44983	5.94242	4.85225	5.87073	4.99005
126620	5.38108	4.36369	5.00084	5.32224	4.37713	5.38168	5.53637	4.79845	5.01574	4.85225	4.7544	4.50437
126623	7.79901	7.90312	8.26709	8.26777	7.93022	7.72523	8.03038	7.87076	8.13413	8.09727	8.06326	8.01404
126639	6.83418	6.62194	6.93353	3.93081	6.42011	7.26242	6.78924	4.17901	6.17825	5.61089	6.12736	6.2309
126647	7.27144	7.08612	7.49005	7.63384	7.44956	7.65066	7.36099	7.18778	7.59794	7.55605	7.55438	7.3078
126670	4.20067	4.33563	5.20305	5.74403	3.95974	5.88142	5.57873	5.71969	4.95007	4.37998	5.30231	3.96618
126673	5.07298	4.97597	4.78811	4.95794	3.88981	4.66729	4.97666	4.50549	4.29186	4.67411	4.61606	4.09815
126679	5.77706	4.9527	5.62746	5.96283	5.64994	5.64828	5.02596	5.09369	5.48021	5.29194	4.99428	4.91586
126686	5.63477	5.27476	5.41396	5.84557	6.14747	5.49776	6.31527	5.68584	6.21222	5.94099	5.74187	5.13433
126717	9.1135	8.54079	9.60503	8.12571	9.37009	9.00276	9.87995	8.88626	9.79047	9.0896	9.48667	8.86005
126751	8.42833	8.22969	6.78122	7.62591	7.69822	8.39528	6.48449	7.91011	7.1307	6.68607	8.10213	8.26737
126773	3.73421	3.15287	3.72048	3.60759	4.17889	2.97335	3.3697	3.64611	4.05862	4.26527	3.82296	3.80009
126782	5.40009	8.17897	5.90692	8.15067	6.72386	8.51359	5.82949	7.90724	6.31236	8.35104	6.88023	8.47602
126789	6.02596	3.55977	6.5619	4.41318	6.42011	3.54864	6.56815	4.58117	6.16808	3.81578	6.29366	3.55679
126803	7.18973	7.8137	6.76893	7.50304	6.97059	8.02581	6.55494	8.73683	6.53171	7.70464	7.59477	8.64838
126807	7.94581	8.15991	8.32301	8.2083	8.27889	7.66381	8.18096	8.30933	7.78566	8.20984	8.30889	7.99722
126811	4.46566	4.84766	5.14421	4.80145	4.37713	5.29422	4.39242	4.83264	4.18574	4.20727	4.27799	3.74751
126819	7.99824	7.42759	7.95192	7.82985	8.08002	7.48185	7.77265	8.14162	8.21018	7.96674	8.36429	7.88905
126826	5.81952	6.01143	5.64357	3.6412	5.08354	6.40839	5.28095	4.50549	5.51248	4.26527	5.31936	5.53376
126829	6.39269	5.87473	6.69263	6.21801	5.9077	6.40839	5.90265	5.63502	6.23118	5.24186	5.91286	6.68255
126848	8.02088	7.41708	8.32841	7.76038	8.23194	6.99364	8.1345	7.92709	8.48216	8.13618	8.14425	7.26426
126860	6.18851	5.49618	6.13567	5.49694	6.30576	5.62994	5.6744	6.20806	6.21222	5.885	7.42923	6.15564
126861	5.9539	5.74278	5.90692	4.68768	6.15901	5.34005	5.02596	4.65029	5.71997	5.45836	5.53667	5.7463
126865	9.31776	9.09814	9.5331	9.34629	9.60285	9.45457	9.63526	9.64038	9.64162	9.29189	9.61446	9.45784
126879	4.41402	4.9527	5.58107	6.19718	3.80063	4.13605	4.8838	5.64783	4.0165	5.34183	4.40227	4.65848
126891	6.08846	6.26217	6.62496	6.60701	6.772	5.06212	6.04041	7.00237	6.62635	7.16376	7.02263	6.68255
126897	6.96501	6.95232	7.14888	7.10779	7.00194	7.4116	7.26075	7.17074	6.97598	7.12109	7.11405	6.85083
126898	6.43055	7.60009	6.74346	6.92537	6.70021	7.48185	6.21824	6.74407	6.43598	6.83219	6.89938	7.82524
126926	6.02596	5.77595	5.94407	5.20115	5.83879	6.61035	6.34711	5.3077	5.96936	6.6072	6.19254	5.92582
126931	7.43836	8.27069	6.74942	8.55223	7.01617	7.21146	6.29877	8.35579	6.77788	8.40102	7.20067	7.07484
126938	6.01273	6.81942	6.29545	6.92537	6.79707	6.53983	8.1165	7.09631	6.92123	7.17769	6.94601	7.17971
126948	6.34315	7.08612	6.46484	7.00598	6.41196	6.93546	5.78453	7.08176	6.77185	6.9773	6.54597	6.92138
126951	8.10084	7.80393	8.02146	7.91501	8.09516	8.12372	8.24919	8.05095	7.99669	7.67123	7.925	8.0829
126952	4.87085	4.79677	5.41396	5.27175	5.12557	5.71289	5.03815	4.9914	5.74885	4.82783	5.36062	4.65848
126958	6.42031	5.81112	5.74114	6.04019	5.60079	6.45398	5.57873	5.71969	6.04846	6.21221	6.17207	6.34676
126969	9.27545	9.14885	9.13842	9.45616	9.50352	9.46867	9.46102	9.42798	9.18832	9.29476	9.20272	9.02314
126978	10.1703	8.38121	10.713	9.3726	10.7234	8.96318	10.8627	9.56234	10.8197	9.77843	10.463	9.33067
127000	8.29339	8.37752	8.16556	8.35886	8.36054	8.24371	8.01045	8.36337	8.21374	8.2764	8.31758	8.09223
127004	6.57262	7.12468	6.87812	7.38753	6.15901	6.72619	7.16708	7.09194	7.42933	7.40557	7.09781	6.90401
127007	7.29014	7.62429	7.1253	7.28065	7.39653	6.56116	6.26561	7.24744	7.09301	7.63274	6.9405	7.20475
127021	4.20067	4.13883	4.3625	4.92064	4.35101	5.03711	4.47231	5.09369	4.61503	4.07252	4.3772	4.12363
127025	4.3616	5.9639	5.56453	6.10979	5.81344	5.45702	6.62737	6.02395	5.87194	5.41187	5.51968	5.66802
127027	9.5805	9.68809	9.65771	9.63201	9.54769	9.69491	9.55006	9.62154	9.67225	9.38061	9.70741	9.51559
127030	8.06225	7.19542	7.91281	6.99955	8.43566	7.54313	8.8108	7.31194	8.44181	7.42737	8.3958	7.52689
127054	12.0453	12.2252	12.449	12.3569	12.1865	12.3389	12.4327	12.2488	12.3182	12.0283	12.2237	12.4483
127085	6.4976	5.77943	6.39939	5.82399	6.75802	6.72076	6.56956	5.79394	6.89809	6.09495	6.2454	6.28761
127101	4.87085	5.70577	4.78811	5.01015	3.55852	3.9973	3.64324	4.92599	4.27221	3.69386	4.25635	3.8573
127102	5.83534	6.22723	5.45089	5.84557	6.04396	4.65585	4.89504	5.44983	6.45258	5.36815	5.88382	6.78713
127124	6.09676	5.84107	5.81108	5.6113	6.29633	5.62994	5.62907	5.80783	6.29248	5.03833	6.07722	5.33278
127139	7.24048	7.62429	7.04583	7.27101	6.89819	7.35527	6.98241	6.89848	7.18932	7.9491	7.11405	7.99722
127140	7.3984	7.00251	6.41005	7.08375	6.91153	7.81918	6.60602	6.02395	6.92704	6.71875	7.14477	6.93858
127170	8.76441	9.32542	8.85552	8.87217	9.28404	8.88566	9.01066	9.08704	9.17422	8.97513	9.53198	8.92171
127191	7.16972	4.58402	6.22984	4.60948	6.69378	5.73116	5.58967	4.35799	6.66908	5.48165	6.39582	5.76253
127202	4.87085	4.5309	4.38306	5.5113	4.99788	4.30145	5.25093	5.17414	4.77179	5.16795	4.54682	5.76253
127208	5.34334	5.7939	4.89768	5.21909	5.12557	6.05167	4.74768	6.36486	4.90145	5.50252	5.61091	6.82328
127214	5.51379	5.0437	4.31649	4.49272	5.26022	4.72945	4.50831	4.65029	5.1012	5.48165	5.03712	4.55935
127221	8.54528	9.04924	8.59154	8.77043	8.44875	8.90545	8.84625	8.94813	8.47248	9.32401	8.92919	9.19362
127223	8.45723	8.55642	8.19314	8.50376	8.31016	8.74593	8.06835	8.03216	8.38625	8.75442	8.2048	8.64838
127247	9.58806	9.36573	9.1336	9.60927	9.27515	9.58241	9.23655	9.55089	9.03088	9.19089	9.26936	9.18611
127254	4.87085	5.51769	5.56453	6.24705	5.10428	5.62994	6.30721	6.41911	5.3461	7.23431	6.05653	4.91586
127268	6.25922	5.31866	6.06529	5.23652	6.05556	4.74061	5.32287	5.18867	5.52924	5.11528	6.19254	5.2473
127270	7.25115	7.4942	7.59576	7.58976	7.14425	7.49752	7.50829	7.64965	7.40452	7.75669	7.48013	7.55049
127307	6.98375	7.36432	7.22365	7.76337	6.65516	7.86624	7.6466	7.87844	7.04912	7.95664	7.30313	7.70155
127313	7.32094	7.18118	7.57038	7.31897	7.30604	7.72194	7.7248	7.39563	7.47761	7.49691	7.10246	7.47951
127331	8.4711	8.41312	8.76746	8.46093	8.47677	8.44617	8.61726	8.35109	8.55963	8.41914	8.54148	8.14208
127335	12.5262	10.5755	11.8309	10.2314	11.586	10.1822	11.7108	10.3722	11.6834	9.73746	11.5116	9.59176
127337	6.21169	5.16376	5.71026	5.7033	5.61744	5.81663	5.72925	5.82981	5.85835	5.67193	5.70315	5.18148
127347	6.30418	6.47484	6.53335	5.96283	5.28106	6.09527	5.51697	5.35933	5.69001	5.01072	5.30231	5.11262
127358	7.48396	7.68018	7.46783	7.06761	7.21206	7.83541	7.34737	7.84238	7.24166	7.0179	7.64263	8.00157
127378	6.70591	6.5275	6.80829	6.83916	6.837	6.46952	7.10504	6.99355	6.94703	6.88089	6.61178	6.20424
127385	6.17661	6.25039	6.07803	6.45695	6.23974	6.92218	7.22478	6.59879	6.38462	6.91983	6.44766	5.60982
127399	5.05194	4.5309	5.03929	4.3343	5.04272	5.17521	4.89504	4.90885	5.23494	4.17864	4.88977	4.63359
127402	13.2944	13.2591	13.0773	13.4311	13.189	13.3995	13.1854	13.3629	13.1995	13.5492	13.2042	13.5153
127419	5.83534	5.35971	4.4565	5.09848	5.48765	4.30145	6.25656	4.88808	5.25258	4.46819	4.81969	6.14049
127420	9.68309	7.40659	8.79519	7.32992	8.75739	7.36844	8.61487	6.94093	8.58258	7.38497	8.64197	6.88534
127436	8.70984	9.54021	8.79115	9.66004	8.95607	9.71535	8.8108	10.1291	8.76983	9.87171	9.36101	9.9518
127445	4.82236	4.58402	5.56453	5.66208	5.56999	4.87365	5.8666	5.40363	5.3461	5.78847	4.99428	4.33879
127450	7.6969	8.25802	7.85754	8.03577	7.84957	8.02581	7.58716	7.85465	7.60417	7.97671	7.75359	8.10921
127468	6.21169	7.21841	6.75725	6.59068	6.45095	6.96732	6.63547	6.66867	6.66199	6.24094	6.80667	7.08351
127472	6.14107	6.64113	6.30588	6.73986	6.29633	6.98282	6.89592	6.89848	6.75843	6.94875	6.81189	6.73871
127476	6.89626	7.13769	6.99349	6.85212	6.39626	6.27426	6.8116	6.08167	6.46835	6.11533	6.53316	7.62871
127477	7.17947	7.37015	6.98944	7.2452	6.50538	6.63872	6.75353	6.75534	6.92123	6.88947	6.45509	7.4282
127495	9.91148	10.7958	9.32544	10.1137	10.051	10.5806	9.22587	9.97014	9.32709	9.89176	9.89243	10.3834
127502	9.70894	10.0804	8.01226	9.65568	9.07054	9.89282	8.52521	9.69044	8.91818	9.5619	9.00167	9.70131
127539	3.77951	5.23292	4.74532	4.84454	4.17889	4.20728	4.09544	4.94218	4.12269	5.43504	4.23414	5.94248
127559	8.74551	8.54402	9.09931	8.66851	9.02451	8.65657	8.63209	9.02987	8.77658	8.60816	9.30482	8.57706
127561	7.89419	10.8975	9.09185	10.1894	8.78508	10.0115	8.85127	10.1615	8.97025	10.1734	8.75541	9.73336
127572	5.20189	5.87473	5.36541	5.86966	4.95379	5.98877	5.44712	5.40363	5.25258	6.56199	5.74187	6.36128
127581	5.40009	7.0324	5.54934	6.22817	5.8955	6.67699	5.48729	6.26849	5.63195	5.63056	5.51968	6.90401
127587	3.75728	4.47399	4.96037	5.35595	3.7553	5.12719	5.0874	5.41931	4.85815	4.73713	4.52152	4.42101
127594	8.69719	9.26244	9.02843	9.02332	9.08114	9.07088	9.22587	9.03591	9.08623	9.11062	8.98256	8.97448
127602	11.0898	9.1194	11.6612	9.18566	11.0326	8.85107	11.3845	9.75852	11.4511	9.99469	10.7666	9.86274
127627	9.9079	10.233	10.0378	10.2423	10.119	10.2855	10.1013	10.1602	9.83584	9.99469	10.0474	9.9419
127635	8.12887	7.96378	9.34286	8.09603	8.82084	7.96767	9.38468	8.59019	9.24507	8.11385	8.5813	8.22684
127637	5.76413	6.02666	5.7846	5.27175	5.69718	5.28209	5.30251	4.85101	5.56338	6.30122	5.582	6.02367
127639	5.98546	5.18679	7.08579	5.89199	7.26837	5.70246	6.90846	6.10126	7.33707	6.08421	6.90933	5.53376
127650	3.92485	4.90475	5.00084	4.84454	4.77064	5.23454	6.01315	4.43153	4.83723	5.57464	5.30231	5.33278
127656	8.30568	8.37417	8.31135	7.9353	8.67011	8.46468	8.25371	8.35985	8.5483	8.18237	8.28208	8.30502
127671	7.59643	7.85074	7.89483	7.69589	7.91081	7.80594	7.9364	7.91924	8.02773	8.14844	7.48684	7.74735
127683	7.87486	7.60442	7.67935	7.87538	7.86547	8.20427	7.53557	7.99269	7.79147	7.91534	8.00164	7.66133
127693	4.41402	5.11962	5.31683	5.37288	4.54496	5.48716	5.22157	5.06354	4.56488	3.89231	4.16488	4.23579
127698	7.71328	7.2464	7.52882	5.66208	7.86547	6.75506	7.68435	6.347	7.44574	5.26836	8.37315	5.82994
127714	4.82236	3.90495	4.26875	4.02379	4.77064	4.9867	4.37122	4.27114	4.70207	4.67411	5.03712	4.55935
127717	7.37422	6.90058	7.00441	6.69852	7.42004	7.34204	6.60602	6.56606	7.33707	7.00803	7.22384	6.85842
127720	9.39216	9.62261	9.46124	9.34873	9.40762	9.79805	9.49898	9.68302	9.809	9.79897	9.6352	10.0304
127729	9.9552	9.39379	10.4524	9.5983	10.5683	9.97964	10.5575	10.1736	10.5244	9.59286	10.8028	10.2897
127746	4.08001	4.16403	3.82019	4.05879	4.52114	4.59505	3.97558	3.6793	4.40094	4.37998	4.21049	4.91586
127757	6.30418	5.61314	6.30588	6.24705	6.27602	5.52032	7.19994	6.10126	6.33877	5.63056	6.79458	4.55935
127766	4.62515	5.27476	6.15771	5.52602	5.76988	5.63906	5.97619	5.59874	6.23118	5.45836	5.87073	5.51628
127767	8.1209	8.86241	8.53763	8.8201	8.67011	9.03995	8.73399	8.46666	8.66461	9.33488	8.5452	8.81518
127783	5.22192	4.47399	4.74532	5.09848	4.77064	5.31836	4.70319	4.65029	4.75021	3.84012	4.35087	5.72749
127789	9.24911	9.32542	9.37043	9.12045	9.33018	9.40876	9.45255	9.23771	9.47975	9.47798	9.0982	9.39279
127791	5.72943	6.80208	5.28213	4.93815	5.4702	6.05986	6.03163	6.0341	5.27357	6.74136	4.95052	6.11074
127803	6.10793	6.30223	6.22984	6.46442	7.18526	6.23952	7.94698	6.47535	7.01295	6.91983	6.91846	5.8799
127805	6.10388	6.22596	5.81863	5.52738	6.37501	5.92099	6.95936	5.82911	6.33383	6.15391	5.66454	6.8863
127809	13.9389	13.9139	13.8262	14.1859	13.6212	14.1837	13.7124	14.1488	13.7781	14.0583	13.8053	14.0592
127812	4.87085	5.47783	5.1645	5.63758	5.04272	6.04335	5.4768	5.47627	5.51248	5.71078	5.582	4.86799
127816	10.9815	10.8907	10.913	11.2175	11.142	11.0228	11.1397	11.1617	10.9836	10.6749	10.9501	10.6771
127824	7.7735	8.03719	8.24567	8.30729	8.35062	7.72194	8.07174	8.21643	8.2805	7.11343	7.94613	7.71425
127827	11.9875	12.2851	11.9322	12.1935	11.8303	12.0769	11.7748	12.0293	11.7986	12.405	12.1013	12.2524
127828	8.88703	8.90265	9.16771	8.87853	8.85194	8.97023	9.12803	9.10477	8.98889	9.05958	8.92919	8.61291
127851	7.58404	7.58642	7.28234	7.62206	7.70065	7.78362	7.27917	7.63339	7.68743	7.58951	7.64263	7.63885
127881	8.08945	8.10322	7.95521	8.34736	8.28686	8.38277	8.10397	8.07224	8.10128	8.4121	8.00164	8.24888
127896	8.97686	8.88744	9.37273	9.30862	9.40191	9.15014	9.56127	9.18736	9.5295	9.25113	9.02048	8.77152
127901	6.45723	6.71665	6.41865	6.30441	6.75599	6.12405	6.66227	6.5787	6.81554	7.18534	6.52693	6.63982
127904	12.9664	11.5237	12.8207	13.2222	13.3057	13.1352	12.8699	12.7044	12.596	13.0361	13.4281	13.1024
127917	8.81145	9.39583	8.87873	9.15633	9.09196	9.70736	9.04308	9.05244	9.06321	9.50849	8.83403	9.38049
127919	6.04076	6.73441	6.44051	6.92537	6.03128	7.26242	7.35181	7.01262	6.44378	6.91983	6.79458	6.28761
127932	7.04498	7.21841	7.08579	7.21004	7.4631	6.78186	6.35489	7.65496	7.11209	6.9584	7.09781	7.09032
127967	8.51904	8.52338	8.09004	8.25301	8.13155	8.23841	7.89798	8.04363	7.75014	7.95664	8.26295	7.99722
127977	6.72799	6.66775	6.5474	6.17425	6.00066	6.70392	5.94204	6.08167	6.99178	5.885	6.59691	6.14049
127983	6.52191	7.02514	6.52628	6.64805	6.48294	6.78186	5.45665	6.44093	6.40379	6.6072	6.49834	6.74712
127984	5.85081	6.49529	6.1683	6.18738	6.14747	6.03424	6.87512	6.48915	6.33877	6.56199	6.29366	6.14049
127997	4.46732	4.68863	4.36936	4.1032	4.90564	4.49288	3.97412	4.0703	4.22441	4.49917	4.3998	4.59316
128007	9.26078	9.32542	9.03356	9.11883	9.08114	9.46052	9.02605	9.08965	9.18153	9.30759	9.04049	9.11164
128031	8.53439	8.22631	8.39854	8.23562	8.54065	8.24683	8.41751	8.13191	8.53667	8.30898	8.56629	8.20029
128051	7.24048	6.78367	6.88848	6.49077	7.40368	6.02539	7.62148	6.77053	7.15538	6.9584	7.23843	6.67127
128077	5.91037	5.23292	5.72496	5.2877	6.0929	4.57081	5.43652	5.52392	5.99636	5.01072	5.64253	4.39198
128105	8.32304	8.6233	8.79519	8.62414	8.60705	8.69023	8.72338	8.58653	8.67708	9.19089	8.75367	8.62498
128109	7.61856	6.98877	7.86361	7.14657	7.79046	7.11411	7.87456	6.89848	7.995	7.32012	7.50221	7.12102
128111	6.28204	6.46348	6.61083	6.63399	7.01066	6.23952	7.70829	6.97379	7.06979	6.69759	7.14477	6.08053
128147	7.45938	7.11739	7.12042	7.58059	6.39626	7.37282	6.68874	6.95634	6.79076	7.34939	6.78319	7.63885
128153	12.6752	12.1338	12.5386	12.0812	11.9186	11.7019	11.7688	11.8792	12.0294	12.2219	12.0824	12.1728
128159	7.63451	7.92209	7.69931	7.48327	7.01617	7.758	6.79937	6.86424	7.18131	7.58951	7.24378	7.53242
128173	9.09684	9.09268	9.23941	9.21522	9.11088	9.20177	9.25332	9.28515	9.35352	9.34587	9.31746	9.09127
128178	5.76413	4.92962	5.30129	4.92064	5.75584	6.01684	4.94336	5.18867	5.59982	5.94099	5.33954	5.89597
128194	6.99046	7.04573	7.20002	7.53888	7.30219	7.18225	6.86105	7.27676	7.13524	7.30622	7.16416	6.92138
128213	7.22514	7.57586	6.9504	7.08375	7.18526	7.4116	7.53829	7.13872	7.25292	7.58951	7.08616	7.33639
128230	7.73846	7.69684	7.43101	7.64927	7.13041	7.39708	7.64362	7.64361	7.72192	7.66024	7.19203	7.35667
128267	7.06662	6.96793	7.27333	6.99955	7.19471	7.10275	7.47437	7.21244	7.27616	7.55048	7.12368	7.36997
128279	5.86462	5.31866	5.12467	4.64842	6.06851	6.12405	5.25093	4.97246	5.85835	5.9035	5.65996	5.89597
128321	6.55734	7.41215	7.25474	7.57623	7.41366	7.2061	7.01804	7.59034	7.45443	7.81099	7.057	6.93102
128325	7.99288	7.96378	7.77508	7.76861	7.84348	8.11726	7.82496	8.02783	8.02773	7.88331	7.96876	7.99722
128333	6.7811	6.5275	7.29053	7.29066	7.93264	6.82339	7.25179	7.56801	7.9001	7.29301	7.68887	7.20475
128349	6.52191	6.72498	6.18855	6.39313	6.69378	7.18225	6.18208	6.66867	6.54686	6.73014	6.47563	6.47081
128352	8.98124	10.8217	8.24251	10.906	8.71389	10.2586	8.21366	10.8142	8.38625	11.0698	8.66672	10.3168
128357	6.4893	6.05906	6.73173	6.06397	6.75599	6.23952	6.97749	6.61839	6.95383	6.45672	6.77182	6.33201
128404	9.4522	9.76366	9.67813	9.93334	10.16	10.1853	10.0335	9.86388	9.95528	9.98992	10.0592	9.64287
128406	8.2617	8.2529	8.57016	8.33777	8.48148	8.10278	8.68858	8.18447	8.75038	8.40324	8.40182	8.16447
128411	8.14715	8.45738	8.30088	8.43146	8.25698	8.78266	8.33303	8.35579	8.47467	8.52264	8.3685	8.40143
128421	8.50014	8.84189	8.28705	8.83223	8.40464	8.33985	9.62846	8.57309	8.60046	9.04418	8.66303	8.34717
128425	6.90891	7.0928	6.83831	7.12857	6.72386	6.92218	7.10958	6.51336	6.67539	6.65243	6.58419	7.66627
128428	10.5298	10.4585	10.1878	10.3558	10.4667	10.3299	10.0619	9.85373	9.93527	9.76623	10.358	11.1542
128442	11.1478	10.9961	11.3261	10.9467	11.3809	11.1381	11.4035	10.9464	11.65	10.8524	11.2335	10.9236
128447	6.61844	6.42149	7.37705	7.11519	7.30604	6.80914	8.0909	7.15236	7.34654	6.75198	7.66467	6.62814
128453	11.5983	12.1126	12	12.4141	11.8498	12.187	11.9725	12.0856	11.8421	12.2936	12.0575	12.0835
128457	5.13819	4.16403	4.33977	4.5707	3.98537	3.72213	3.76899	3.7119	4.12269	4.40888	4.30295	4.4779
128466	7.20091	6.91713	7.28234	7.02598	7.1255	7.02129	6.71625	7.08176	7.16368	6.58605	6.9513	6.14049
128477	7.07662	8.19479	7.41501	8.08002	7.18123	7.80985	7.06568	7.49738	7.12094	8.09727	7.21921	7.567
128478	5.88047	5.51769	5.96647	5.02869	6.28696	5.64828	6.0579	6.13913	5.84516	5.9035	6.3041	5.13433
128491	4.77758	4.44655	4.05211	4.60948	4.45003	3.78725	3.95518	4.41252	3.92945	5.26836	4.66616	5.37386
128495	6.44489	6.22785	6.30623	5.94986	6.50227	6.34534	5.74365	6.20181	6.31649	6.02231	6.16827	6.41067
128501	8.60466	8.91764	8.57899	8.82441	8.54065	8.63781	8.63388	8.58432	8.57703	8.66073	8.45701	8.4571
128502	5.66521	6.21433	5.76948	6.39313	5.10428	6.05986	5.51697	5.51126	5.77811	5.19319	5.67503	5.55287
128507	12.6924	12.9021	12.6533	13.0026	12.7123	12.9475	12.6287	12.9012	12.6998	13.271	12.8657	13.161
128511	14.9036	14.9057	14.9179	14.8665	14.9276	14.9426	14.9263	14.928	14.9305	14.8889	14.923	14.8777
128516	6.07728	6.86821	6.80829	7.09549	7.02118	6.50705	7.08928	7.10073	6.83773	6.28729	7.48684	6.60613
128518	4.96553	5.9639	6.00726	6.41146	5.45218	6.27426	6.31527	6.0709	5.74885	4.95728	6.04631	4.86799
128523	9.41674	10.0804	9.66079	10.4369	9.49548	9.77992	9.38679	9.69736	9.36763	10.1398	9.45003	9.65525
128530	10.1697	12.1869	9.23179	11.1307	10.0915	12.5874	9.40199	12.1934	9.19352	11.2771	11.3535	13.3467
128537	13.6018	14.024	13.9007	14.0732	13.9249	14.1979	13.956	14.18	13.9175	14.0603	14.0004	14.2683
128550	9.30719	9.77478	9.6218	9.88274	9.84416	9.74677	9.7679	9.69016	9.81755	10.0977	9.53362	9.66301
128571	8.09421	7.8265	8.14675	7.7285	8.04052	7.9137	8.0224	7.86105	7.96582	7.97027	7.97937	7.88361
128584	12.7547	4.79677	11.9112	3.83296	12.536	4.49926	12.0717	3.6016	12.0922	3.58032	12.3612	3.91211
128601	6.69091	8.17897	6.5619	6.4201	6.38825	7.03154	6.2478	5.71969	6.23118	5.21716	6.17207	6.53976
128609	9.3002	8.97669	9.18015	9.06546	9.28404	9.1798	9.32529	9.17062	9.41028	9.25943	9.40666	9.20471
128638	6.32441	7.61933	5.59711	8.94403	6.74058	9.09054	5.12459	8.12724	5.98427	9.24258	6.11472	8.38736
128642	9.47331	9.36157	8.98012	9.41134	9.39359	9.8313	9.0577	9.33415	9.20343	9.39742	9.23078	9.36361
128654	6.16445	6.54808	6.38269	6.9383	5.66602	6.72619	6.37862	7.30129	6.1208	6.45672	7.16416	6.48385
128666	8.09393	8.30404	8.44252	8.38408	8.36455	8.21865	8.47805	8.3945	8.40482	8.46602	8.23457	8.52569
128697	8.8084	8.95106	9.19898	9.2875	9.3469	8.93939	9.2899	9.24037	9.39182	8.91184	8.96064	8.70985
128711	7.53469	4.36369	7.5215	4.13429	8.13155	4.28124	7.59361	4.70524	7.74757	4.32302	7.85861	3.91211
128714	7.85857	8.14827	8.07691	8.29047	7.42366	8.07385	8.13028	8.20615	7.84383	7.98229	7.88526	8.12909
128721	9.07982	8.92282	8.84892	9.14848	8.89177	8.92507	8.74988	9.03591	8.96363	9.14269	9.02509	8.66013
128731	8.07369	8.23273	8.29676	8.46478	8.5816	8.14648	8.5396	8.59676	8.16802	7.92811	8.40872	7.60767
128739	8.48636	9.8805	8.84142	8.10771	8.76512	7.71443	8.74461	8.23536	8.77337	8.25892	9.05666	9.23072
128744	12.0602	11.8911	11.5372	11.9754	11.7987	11.9412	11.5476	12.0248	11.6851	11.9026	11.7831	11.9703
128747	6.14107	6.57719	6.15771	5.96283	5.63381	6.24907	6.41012	5.40363	5.92991	5.82757	5.71735	6.4239
128750	7.26007	7.79236	7.61053	7.55961	7.49587	8.32314	7.79855	7.71063	7.73358	8.39217	7.66068	8.22684
128772	6.7811	6.30223	6.89973	5.92633	7.08553	6.01684	6.42366	6.49691	7.11209	5.92157	6.65335	5.97711
128775	7.84122	7.99639	7.56637	7.94689	7.66203	8.44844	7.84191	8.02296	7.86155	7.73844	7.91176	7.8303
128777	10.1871	10.0868	10.1814	9.9441	10.0062	10.0115	10.1013	10.0456	9.93257	9.91444	10.3639	9.71492
128800	10.391	8.91764	11.0913	9.04021	10.9593	9.061	11.0957	9.20279	10.651	8.99248	10.6903	8.70985
128818	5.31021	4.55831	4.65328	4.55042	5.45218	5.14824	4.56434	4.25231	4.70207	4.17864	4.4955	4.86799
128821	6.56557	6.74299	6.78122	6.86422	6.44311	6.89942	7.023	6.69464	7.18932	5.96132	6.80103	7.17162
128829	4.00134	3.55977	4.03112	3.41402	4.17889	4.16727	4.27764	3.92592	4.31187	3.58032	3.5818	4.28749
128861	11.9819	10.9059	11.8055	11.5895	12.6746	11.2065	12.162	11.9012	12.1324	11.4335	12.6553	11.8388
128862	7.57639	7.75098	7.62238	7.67859	7.76077	7.00018	8.15864	7.52027	7.62679	7.72041	7.49034	7.85672
128882	4.15534	4.74931	4.26875	5.16404	3.93744	3.86464	4.53197	4.74432	4.14387	5.36815	4.77623	3.77506
128887	7.61461	7.91653	7.84457	7.70972	7.74012	7.64091	7.56285	7.71063	7.59418	7.34153	7.53487	7.59069
128900	8.67398	8.61805	8.4637	8.74169	8.71389	8.58167	8.55583	8.94967	8.59852	8.73047	8.58735	8.55318
128905	5.4206	5.25589	5.48471	5.23652	5.08354	5.98877	5.71741	4.46849	5.63195	4.79965	4.95052	5.35471
128907	9.57538	9.46287	9.49076	9.48443	9.64935	9.40457	9.48367	9.63247	9.40064	9.43577	9.35243	9.39479
128909	7.83313	7.89854	7.93011	8.03577	7.94365	7.81315	7.96472	8.11395	7.73358	8.05995	7.81284	7.69089
128922	7.70956	7.6386	7.59576	7.68235	7.71377	7.58835	7.4503	7.66509	7.42933	7.17769	7.63153	7.47951
128934	8.7849	8.74145	9.00797	8.89073	9.0346	8.90801	9.27342	8.79513	8.92085	9.14927	8.64042	8.73483
128935	8.70777	8.50128	8.20912	8.23354	8.57869	8.71628	8.26766	8.22904	8.49048	8.29672	8.45701	8.64838
128938	9.57005	9.46287	9.43052	9.36837	9.20718	9.75669	9.46382	9.48052	9.58561	9.41744	9.51509	9.51956
128944	8.33814	8.53484	8.13166	8.45841	8.29938	8.68584	7.86457	8.41471	7.99867	8.32776	8.19728	8.36602
128952	4.3616	4.79677	4.76616	5.16404	5.20076	5.63906	5.58967	5.33236	4.90145	5.43504	5.13516	4.36648
128981	8.81832	8.56542	8.07214	8.35886	8.4177	8.62762	7.53195	7.97505	8.15859	8.52551	8.13435	8.53884
128988	10.5316	7.71783	10.154	8.63468	10.0365	8.28221	10.0557	8.68637	9.93381	8.53067	10.0583	8.14208
129017	4.4932	4.99981	4.62735	4.92064	5.63381	5.32826	5.07486	5.03575	5.69001	4.70499	5.53667	4.28749
129033	7.24048	7.23273	7.57824	7.68638	7.49996	6.71119	7.31539	7.881	7.42072	7.16376	7.22384	6.78713
129077	7.98482	7.01749	7.7085	7.16177	7.95242	6.37571	7.39705	7.57066	7.86503	7.51467	8.0827	7.3078
129080	9.53622	9.30746	9.33514	9.21522	9.19962	9.30405	9.0988	9.36093	9.21196	9.40202	9.30309	9.50506
129107	8.55933	8.11161	8.31135	7.87134	8.39763	8.14117	8.15265	7.83605	8.27575	7.86168	8.34033	8.03972
129111	9.9552	7.50028	10.9218	8.56003	10.9172	7.97925	11.082	8.61143	10.9829	8.35832	10.4923	7.36268
129126	8.98666	8.40679	8.41701	8.55839	8.76121	8.61238	8.67035	8.75179	8.67033	8.60816	8.71251	8.51802
129139	8.92255	8.54661	8.89222	8.77616	9.16322	8.66352	8.98032	8.92529	9.1313	9.07389	9.10465	8.87808
129162	7.43347	7.45104	7.47591	7.61789	7.47729	7.67556	7.48717	7.39789	7.57704	7.37809	7.42112	7.38301
129170	7.76801	7.80393	8.38871	8.10552	8.28288	7.90122	8.44203	8.20102	8.19312	7.54061	7.96163	7.64428
129172	8.67653	8.6233	9.02427	8.85898	8.93538	8.88869	9.04668	8.90524	9.1069	9.08367	9.12127	8.80896
129181	7.45173	7.55232	7.91609	7.85692	7.70065	7.71443	7.97107	7.88739	7.84383	7.57674	7.56596	7.15419
129183	8.29339	7.90768	7.78243	7.74701	8.06914	7.39708	7.61814	7.62935	7.85487	7.86168	8.13083	8.28961
129206	8.68647	8.85133	8.54289	8.22569	8.05276	8.17356	7.98468	7.75495	8.19541	8.36399	7.94137	8.20896
129219	6.64681	8.41312	6.46484	8.00412	6.49901	8.97152	5.6744	8.88805	6.31236	7.53398	8.21862	9.83094
129269	9.39735	7.30648	9.44973	8.47578	9.85561	7.73466	9.53933	8.51666	10.0097	8.28458	9.76743	7.62871
129303	6.37371	6.02666	6.58291	5.65064	7.02952	5.90335	6.52834	6.21777	6.63331	5.96132	6.97886	5.86467
129315	6.18851	5.29531	6.31629	5.38919	6.59817	5.44486	5.66525	6.0914	6.63331	4.49772	6.44766	4.86799
129349	6.36409	6.5275	6.41865	6.83916	6.04396	5.4332	4.87117	6.64364	5.83293	6.75198	6.11472	6.76657
129373	6.82651	7.0928	7.05115	7.34903	6.97059	5.64828	6.17142	6.9617	6.97598	7.23431	7.09398	6.61625
129379	10.6243	9.15363	10.6353	9.7706	10.3741	9.35869	10.3622	9.63652	10.2776	9.95848	10.0111	8.99733
129399	5.48099	5.55769	5.72453	6.27017	5.74479	5.26914	5.8822	6.42741	5.96788	5.75894	5.88408	5.65539
129451	7.03437	7.20645	7.20787	6.54798	6.68573	6.97233	6.66933	6.26849	6.94703	6.19452	6.49834	7.17162
129458	5.79097	5.51769	6.1683	5.63758	5.83879	4.84143	5.59874	5.67489	5.87194	5.48165	6.28407	4.0456
129462	4.46566	6.05906	5.1645	5.04809	4.95379	5.40364	4.6915	5.52392	4.63985	5.80776	4.4955	4.53151
129501	5.79097	6.27524	5.85421	5.96283	5.72601	6.87346	6.46944	6.14739	5.99636	5.94099	5.98715	6.67127
129504	10.6825	10.3762	10.4727	10.6108	10.8211	11.1607	10.7768	11.0426	10.6466	10.6998	11.0346	10.9064
129525	10.6878	10.348	10.1313	10.2221	10.371	10.4115	10.1846	10.2475	10.3161	9.91217	10.4168	10.1014
129526	5.72943	5.67154	5.79716	5.20115	5.81344	6.23952	6.36234	5.24523	5.85835	5.48165	5.33954	5.95994
129528	6.57908	6.05906	6.98944	6.61573	7.04951	6.03424	7.04788	6.84109	6.89986	5.41187	6.57031	4.71177
129554	8.17254	8.60703	8.00679	8.34736	8.33004	8.10909	7.79855	8.33352	8.04346	8.55585	8.18725	8.55318
129569	4.65217	4.21111	3.97161	4.52882	4.90564	4.54797	4.02673	5.00591	4.65866	5.06451	5.33954	5.01291
129576	8.96132	8.59236	8.41484	8.40795	8.54237	8.50957	8.33487	8.43155	8.481	8.66773	8.4175	8.85556
129581	5.1827	9.08472	4.69947	6.81059	4.74577	7.79733	5.58967	6.89403	4.85815	6.79437	5.03712	8.93386
129585	8.93671	8.91188	9.18452	9.01409	9.07495	9.06338	9.25589	9.25306	9.16814	9.0896	9.11325	9.15418
129592	7.99042	8.24117	8.20912	8.53364	8.2642	8.26672	8.32776	8.61143	7.9789	8.13618	8.37315	7.98167
129616	8.44268	8.26231	8.08265	8.15605	7.85456	8.39033	7.67081	7.85465	8.27792	6.98721	8.09338	7.9626
129626	6.58609	5.65356	5.86751	5.52602	6.29633	5.58552	5.8489	5.84111	6.0832	5.39055	5.92437	5.11262
129632	8.53716	6.02666	8.25646	6.32459	8.49655	6.10434	8.55186	6.54983	8.23474	6.32875	8.06766	5.86467
129639	6.52191	6.41034	6.1683	6.60701	6.05556	7.1566	6.84954	6.60551	6.66199	6.67499	6.20211	6.60613
129697	6.35267	6.31509	7.14433	6.2585	7.09804	4.82788	7.07392	6.79432	7.13524	5.9954	6.22348	5.2916
129773	7.44814	8.83851	4.31649	8.82212	7.00194	8.68352	3.46022	8.17368	5.80587	8.82319	5.93701	8.00573
129776	8.33539	8.25503	8.50679	8.47578	8.49311	8.21393	8.54611	8.80237	8.50103	8.43974	8.40054	8.25931
129799	6.21169	6.14555	6.12338	5.52602	6.0929	6.30862	5.72925	5.80783	6.32154	6.21221	5.70315	6.53976
129801	8.03597	8.03719	8.45799	7.94689	8.12374	8.10326	8.68692	8.22178	8.23474	7.49238	8.21611	7.53242
129820	8.30242	7.71783	8.38403	8.12831	8.5769	8.0346	8.94241	8.36816	8.7302	7.44715	8.56852	7.6006
129824	7.28164	6.90886	6.93997	7.2452	7.52104	6.59351	7.40067	7.59034	7.26694	7.26407	7.11405	6.86777
129843	7.56242	7.64443	7.39451	8.06988	7.5397	7.73811	7.56285	8.16974	7.42072	7.62009	7.53049	7.24831
129862	3.23257	5.84107	3.36579	5.11637	3.1279	5.29422	3.64324	6.3197	3.51848	4.67411	3.91638	6.50769
129873	4.3616	4.90475	4.87436	5.5398	5.20076	5.34005	4.57618	5.44983	4.90145	5.45836	5.70315	5.18148
129891	5.74822	5.06775	6.6031	6.52344	6.81416	3.76383	5.81125	6.44938	6.81554	6.2712	6.7008	5.66802
129910	10.958	9.87694	9.91197	11.3983	11.3666	12.1071	10.3214	11.685	10.5244	12.4836	11.5927	12.7906
129918	7.16972	7.5068	7.1253	7.60952	6.98412	7.41621	7.36994	7.19653	7.50433	8.10956	7.43635	7.78623
129924	7.95335	7.9705	8.37856	7.99512	8.28288	7.96767	8.5798	8.30722	8.6351	7.92811	8.3958	8.24143
129928	11.1688	11.1188	10.9212	11.1707	11.0405	11.2779	10.9774	11.3284	11.0339	11.0092	11.1932	11.1725
129990	7.37931	7.86017	7.39451	7.77476	7.66487	7.63	7.47063	7.82512	7.73871	8.05995	7.69584	7.92547
130000	6.938	6.85232	6.80829	7.52947	7.69022	7.42635	7.25697	7.65496	6.96344	7.40557	7.50221	7.14614
130008	9.48667	9.59208	9.28795	9.73959	9.46624	9.39947	9.33057	9.83145	9.29886	9.87015	9.68954	9.78197
130150	7.87486	7.52003	7.76546	7.62591	7.56355	8.0949	7.61488	7.76577	8.0061	6.79437	7.80513	7.33639
130152	9.28915	9.33136	9.87776	9.24942	9.58093	9.50985	9.81305	9.45176	9.7452	9.15086	9.64202	9.09914
130155	7.07662	7.4577	6.78701	7.06122	6.77719	6.83755	6.96515	6.26125	6.88835	7.0179	6.83875	7.3078
130183	5.13819	4.61067	4.91998	4.62963	5.56999	5.17521	4.30544	4.25231	4.75021	4.20727	5.33954	4.42101
130186	3.80308	3.32408	3.52775	3.53846	3.46292	3.5828	3.3697	3.24253	3.3628	3.23505	3.23968	3.80009
130199	6.735	6.69687	7.04008	6.80418	6.93016	6.37571	7.11447	6.9176	6.97254	7.05333	6.77809	7.08351
130217	8.36345	8.4099	8.57075	8.51154	8.60144	8.49458	8.46194	8.3945	8.72196	8.48268	8.49885	8.03259
130233	7.61461	7.40659	7.54976	7.7182	7.642	7.54808	7.41929	7.51312	7.55384	7.50894	7.51787	7.36268
130294	8.00203	8.0516	7.94839	7.73394	8.1851	7.47377	7.4833	7.55583	7.6132	7.50325	7.79136	7.4282
130307	7.91318	7.92209	8.09955	7.84529	7.82667	7.539	8.18668	8.08345	8.04701	6.86223	8.00457	7.6144
130344	7.17947	7.40659	7.54594	7.49256	7.13541	7.45685	7.20349	7.48487	7.1307	6.87145	7.01841	6.7299
130357	9.08953	9.06464	9.00964	8.64093	8.71726	8.93939	9.00386	8.79513	8.75786	8.70171	8.86331	8.64838
130364	9.69221	10.1988	9.87989	10.3169	9.75267	10.2635	9.77711	9.82856	9.48364	10.3417	9.79042	10.1104
130394	4.62515	4.41833	4.43083	5.27175	3.7553	4.58235	5.30251	5.34636	4.09967	5.03833	4.52152	4.17909
130414	5.07298	4.58402	4.6013	4.41318	5.20076	5.14824	5.00254	5.34636	4.9249	4.98463	5.19499	4.17909
130415	6.4893	7.97442	6.95429	8.06046	6.84838	8.37184	7.023	8.18187	6.73949	7.89358	7.20473	8.53884
130434	8.63888	8.75011	8.49317	8.61796	8.00025	8.5959	8.33688	8.27107	7.9257	8.38542	8.03664	8.48642
130459	8.99131	8.86532	8.85201	9.0166	8.90023	9.02115	9.04308	9.17062	9.0156	9.21553	9.22318	9.08417
130463	8.51904	8.8748	8.88166	9.26413	8.90555	9.31834	8.87059	9.28515	8.7872	9.31354	9.0923	9.51073
130472	8.62836	8.67704	8.83339	8.54747	8.88586	8.88675	8.99359	8.7488	9.05477	8.83197	8.81688	8.58323
130480	7.46261	7.80393	7.41904	7.52947	7.75214	6.85002	7.08928	7.74409	7.70542	7.83697	7.66068	7.71425
130502	6.84022	7.17355	7.31788	7.78331	7.21206	7.71784	7.75451	7.88967	7.40947	8.0886	7.35464	8.08713
130509	7.46709	7.27289	7.30502	7.09549	7.2216	7.32328	6.78924	7.08176	6.78428	6.65243	7.02806	7.22238
130523	9.03575	8.60988	9.08564	8.90899	9.09661	8.59133	9.03194	9.11998	9.10208	8.95835	9.20272	8.54273
130535	6.54782	6.86821	6.51212	6.72213	6.85696	6.88638	7.56285	6.54983	6.86458	7.45451	6.98431	7.74203
130550	7.54888	8.76946	7.47591	8.75886	7.60572	9.21433	7.53195	9.20448	7.16368	8.60524	8.09338	9.3896
130572	7.70956	7.86439	7.93011	7.96819	7.89633	8.29707	7.9549	7.96234	7.9789	8.0065	7.79765	7.95721
130637	8.75513	8.22235	8.43945	8.30306	8.57394	8.26205	8.78145	8.31906	8.39487	8.17774	8.48392	8.56915
130645	5.40009	4.9527	5.08032	5.5398	5.69718	6.00757	5.82949	5.57629	5.46435	5.63056	5.68944	5.03881
130673	8.21753	8.00997	8.736	8.34399	9.00656	8.05388	9.1315	8.72045	8.85855	8.35485	9.17793	8.03614
130681	7.25115	7.15945	7.44807	7.81276	7.53715	7.21146	7.22949	7.92179	7.45443	7.03708	7.40797	7.04274
130700	3.85264	3.49309	3.49181	3.38002	3.61126	3.24694	3.32353	3.25615	3.50093	4.12498	3.29168	4.20579
130735	8.49052	8.37752	8.50562	8.3515	8.54438	8.69023	8.51587	8.50664	8.3896	8.3343	8.24532	8.40737
130756	7.74796	7.84327	7.46783	7.33432	7.29306	7.73466	7.21381	6.7019	7.28947	7.34153	7.19693	7.5735
130765	6.35267	6.14555	5.82617	5.37288	5.94916	5.76902	5.69552	5.59874	5.94242	6.32875	5.70315	6.17299
130770	6.8884	6.75835	6.76893	7.17082	7.10092	7.04873	6.68274	7.48487	7.09301	7.45451	7.43635	7.12774
130791	6.77372	6.42149	6.29545	6.06397	6.772	6.34268	6.12109	6.02395	6.87078	6.17607	6.55416	6.48385
130814	10.0156	10.2492	9.4024	10.2523	9.71306	9.9944	9.26695	10.2854	9.51102	10.4938	9.72798	9.74571
130818	7.69097	7.286	7.58566	7.76605	7.71639	7.11877	7.77965	7.49738	7.56952	8.20984	7.99149	7.44124
130834	7.60496	7.01749	7.49348	7.69589	7.88935	7.11411	7.42778	7.83605	8.01151	7.75669	7.86339	7.54444
130844	9.31162	9.24075	9.3656	9.12119	9.40046	9.59236	9.58786	8.8651	9.22249	9.24258	9.1562	9.51559
130857	4.2512	3.45037	5.38064	3.91108	4.72202	3.48149	3.09646	3.61599	3.51848	5.16795	3.9404	4.01676
130872	9.72627	9.69431	9.5992	9.64226	9.36761	9.77092	9.49699	9.78565	9.38838	9.39959	9.53395	9.54105
130900	4.77758	4.58402	4.38306	4.18804	4.20694	4.16727	5.02596	4.16143	4.16563	4.20727	4.25635	4.09815
130909	5.56689	5.34039	4.89768	5.35595	5.39707	5.11536	5.26281	5.64783	5.41471	6.02808	5.67503	6.20424
130917	6.93278	7.05907	6.44907	6.42855	6.91485	7.01598	7.821	6.85351	6.98164	7.41991	6.62597	7.33639
130919	8.13198	7.74633	8.14412	8.19432	8.11956	8.18163	7.94698	8.1207	8.34448	7.97155	8.32351	8.00157
130957	4.77758	5.55735	5.41396	5.74403	5.04272	5.45702	6.41012	6.08167	4.85815	5.36815	5.74187	4.39198
130960	8.84838	8.83374	8.69958	8.59577	8.20964	8.39279	8.22379	8.50902	8.18516	8.248	8.10213	8.20896
130964	7.38751	7.20193	7.64849	7.24999	7.74671	7.21146	7.12507	7.40158	7.79891	7.46621	7.59477	7.20475
130978	3.57035	4.01275	4.31649	4.62963	4.25348	4.85276	4.78137	4.97246	4.42657	4.90447	4.79834	4.44999
130983	4.00134	3.62422	4.07256	4.55042	4.00816	4.70572	4.53197	5.3077	4.14387	5.03833	4.40227	4.71177
131008	8.97266	8.98151	8.98729	9.0166	8.80536	8.98725	8.77232	8.97015	8.86927	8.78952	9.05949	8.97722
131021	6.86894	6.23925	6.94526	6.81753	6.94189	5.98877	6.68874	6.73824	6.96344	6.48439	6.56168	6.25963
131028	5.22192	7.31232	5.5029	7.91798	5.98971	7.86999	6.45163	8.17128	5.69001	8.53067	6.17207	8.00992
131046	6.63103	5.84107	6.70001	6.5647	6.97546	5.39228	6.04041	6.61839	6.66199	6.08421	6.77182	5.82994
131083	6.60255	6.86821	7.04583	7.18532	6.45732	6.4167	6.92921	6.42662	6.569	6.53349	6.83875	6.28761
131120	7.6403	7.14363	7.47591	7.20069	7.82438	7.30803	7.3433	7.67654	7.76713	7.07138	7.62437	7.02644
131149	6.66814	9.0577	6.12338	8.64871	6.84838	9.28976	5.79318	8.94205	6.64782	7.90229	7.06726	8.54273
131169	5.56689	5.67154	6.38269	6.18738	5.68048	5.86483	6.8116	6.04441	6.36782	6.15925	6.03375	5.2916
131173	4.80085	4.03712	4.87436	4.27682	4.52114	4.88513	5.11239	4.88808	4.31187	4.17864	4.57063	4.12363
131182	5.80406	5.93373	6.59709	6.69852	5.86594	6.16816	6.67613	6.69464	6.56134	6.54834	6.54014	5.59168
131188	6.28204	5.87473	6.02955	5.8205	5.85363	6.25903	5.52644	5.76486	6.15732	5.71078	5.76473	6.0644
131206	4.15534	4.79677	3.79827	4.82426	4.35101	3.61397	3.94562	5.00591	3.90766	6.65243	4.73553	5.22521
131232	8.19798	6.94455	9.38504	7.8084	9.24618	7.37686	9.8253	8.41707	9.78656	7.90229	9.50477	6.39647
131243	8.36916	7.31232	8.49511	7.51119	8.61738	6.98887	8.6426	7.91011	8.63285	7.77716	8.45204	7.05246
131259	8.0546	8.02832	8.26337	8.14524	8.0167	8.35213	8.42884	8.35985	9.19666	8.82711	8.53738	8.40473
131283	8.13198	6.88472	7.82621	6.5647	8.05001	6.76684	7.6749	7.08694	7.86503	6.70796	8.0242	6.48385
131295	7.06662	7.04573	7.29053	7.48327	6.96262	7.1566	7.38873	7.41017	7.15538	7.55605	6.95656	7.13646
131319	9.71139	9.8805	10.9551	9.95457	10.354	10.3475	10.4274	9.89373	10.4864	9.8458	10.4658	10.6729
131352	5.9705	10.7712	6.70662	10.1831	6.88418	10.5748	6.8806	10.3771	6.95383	9.81282	6.92974	9.66743
131354	6.12012	6.02666	6.59709	6.04019	6.17935	5.82736	5.92236	5.73148	5.99636	6.14326	6.49834	4.96392
131416	6.65606	6.98208	6.00726	6.05189	5.50315	6.94584	4.11972	6.44093	5.74885	5.16795	6.70733	7.06034
131421	4.4932	4.58402	4.13742	4.45441	4.77064	4.11791	5.36852	4.83264	4.45068	6.12959	5.22902	5.99381
131427	5.1827	4.99981	5.20305	4.23256	5.71282	4.17796	4.1297	5.09369	4.90145	5.9035	4.4955	5.20134
131431	5.63477	6.42149	5.95627	6.17425	5.80031	6.72619	5.81125	5.77616	5.63195	5.82757	5.9732	7.54444
131499	4.67703	5.63363	5.48471	5.66208	4.52114	5.44486	4.99201	4.37776	4.83723	5.03833	4.81969	4.81752
131508	4.62515	6.89336	4.74532	6.33344	4.62304	5.88142	4.38405	7.24024	4.70207	6.56199	3.9404	6.95592
131509	5.53205	5.31866	5.54934	5.52602	4.17889	5.4332	5.42704	5.26094	4.90145	4.98463	5.05722	5.53376
131513	8.00738	8.24576	8.07214	8.34168	8.11303	8.26514	8.208	8.48121	8.13413	8.60524	7.8817	8.10921
131516	6.12012	5.43981	6.13567	5.74403	6.13749	5.58552	5.72925	6.54281	6.09553	5.86556	5.53667	4.86799
131536	5.55116	4.9527	4.96037	5.04809	4.23168	5.8059	5.06073	5.15823	5.2913	4.67411	4.81969	5.20134
131561	11.329	10.7461	11.65	10.8594	11.0813	10.9679	11.454	11.0645	11.24	10.729	11.0187	10.6511
131581	4.00134	4.03712	4.43083	5.25233	3.53333	4.30145	4.62292	4.97246	3.8627	4.43886	3.96091	3.59694
131595	6.30418	7.80921	6.49824	8.2887	7.16096	8.07089	5.90265	8.4603	6.64782	7.97671	7.46954	7.95721
131636	8.6082	7.9406	8.93576	8.2929	8.88225	8.35028	8.89345	8.34083	9.0684	8.32776	9.16402	8.43351
131667	5.86462	5.51769	6.04148	5.11637	5.55442	6.22927	5.81902	5.38998	5.46435	5.26836	5.62634	5.47703
131668	6.4893	6.79236	6.57631	7.56421	6.87968	6.5552	6.94091	7.62655	6.9866	7.41991	7.01841	6.81132
131671	4.3616	4.5309	4.22215	4.51148	4.07956	5.13639	4.91678	5.04965	4.37762	4.37998	4.4955	4.28749
131709	3.90298	4.36369	4.65328	4.84454	4.57365	5.12719	5.31255	5.41931	4.83723	4.90447	5.03712	4.23579
131747	7.35537	6.74953	7.18785	7.62591	7.14425	6.92218	7.37577	7.52749	7.22494	7.66024	7.57362	6.49471
131829	5.22192	6.81942	5.67824	6.46442	5.20076	7.49752	5.98673	6.73231	5.80587	6.49785	6.38506	6.2309
131844	6.78844	6.86063	7.18299	7.37189	6.95177	7.14523	7.38489	7.26264	7.02733	6.88089	6.9405	6.39647
131850	6.735	7.11739	6.67495	6.7541	6.40493	7.09695	6.79373	5.96297	6.43598	6.14326	6.27446	5.95994
131891	5.56689	5.31866	4.87436	5.14939	5.41558	5.40364	5.28095	4.68722	5.2913	5.885	5.24593	6.2449
131892	5.63477	6.17299	5.67824	5.41954	5.66602	5.8059	5.60774	4.95544	5.71997	5.01072	5.51968	6.48385
131900	6.63809	6.90058	6.70662	6.76803	6.19925	6.87346	6.16277	6.16596	6.569	6.06511	6.43048	6.36128
131911	6.55734	6.90886	6.59709	6.5992	5.61744	6.7935	5.94204	5.95122	5.88839	5.84744	5.59716	6.44567
131913	7.72624	7.53077	7.49348	7.70162	7.49996	7.80985	7.38873	7.71814	7.57324	7.51467	7.29613	7.41951
131942	6.55734	7.20645	7.09697	7.25493	7.03987	7.00018	6.92921	7.35926	7.1464	7.33504	6.79458	7.12102
131964	7.61032	7.99336	7.48384	7.96819	7.51409	8.14648	7.56285	7.53986	7.58771	7.7453	7.61358	7.65682
132000	8.59147	9.00971	8.85552	8.93392	8.63674	8.99155	8.6921	8.65466	8.6901	9.01038	8.67397	8.87186
132003	6.07728	4.90475	5.39651	5.46498	5.96281	6.01684	5.61884	5.82981	5.83293	4.85225	5.21147	5.31336
132036	9.51022	9.54229	9.59586	9.79605	9.99892	9.88821	9.75049	9.81014	9.57592	9.45938	9.57964	9.39755
132049	8.68415	8.83851	7.95192	8.21052	7.64674	8.31778	7.27531	7.89667	7.58771	7.71462	8.01175	8.27094
132070	4.94223	4.58402	5.08032	4.5707	5.14576	4.70572	5.02596	5.06354	5.18088	4.43886	5.13516	3.96618
132090	6.36409	5.82614	6.2553	6.29245	6.30576	6.52165	5.43652	6.1574	5.70545	6.75198	6.78319	6.66077
132122	4.30144	3.95826	3.94974	4.20997	3.80063	4.15765	4.05825	4.32267	3.73102	3.81578	3.98066	4.42101
132141	8.5327	9.77887	8.4845	9.62959	8.72991	9.54668	8.46834	9.62313	8.20788	8.97513	8.47762	9.03512
132154	7.25115	5.85702	7.55391	6.08799	7.08164	6.61728	7.84191	5.91822	7.78861	5.97703	6.88953	6.30179
132225	8.36916	8.65591	8.91174	8.62855	8.73131	8.63239	8.78738	8.81444	8.83818	8.80187	8.63156	9.281
132241	6.96501	6.76621	6.92171	4.31579	6.46459	6.80218	6.71625	3.80143	6.63331	5.75114	6.234	5.37386
132260	5.81952	5.9047	5.48471	6.01498	5.76988	6.6241	5.58967	5.88501	5.67528	6.99766	5.61091	7.83597
132291	10.7289	10.7366	7.32716	8.62855	7.74328	10.8823	6.71625	7.33274	6.94703	8.22288	8.77727	10.5625
132309	5.71167	4.84766	5.2443	5.35595	4.72202	5.73116	4.96545	5.37398	4.9249	4.95728	4.16488	6.05158
132324	9.57149	9.07599	9.89264	9.2475	9.51618	9.25027	9.62072	9.00392	9.83028	9.28139	9.59817	9.16083
132356	6.50596	6.3621	6.01971	5.6113	5.10428	6.99364	5.73959	5.57629	5.21745	5.29194	5.64253	4.76799
132378	7.02391	7.42244	7.00441	7.65714	6.5356	7.93872	6.97749	7.32452	6.64071	7.03708	6.81821	7.46595
132396	5.56689	5.63363	5.12467	5.18204	4.59976	5.48716	4.70319	5.11203	4.70207	5.52503	4.68951	5.64779
132412	6.06432	5.51769	5.59711	5.63758	6.00066	6.83755	5.26281	5.04965	5.99636	5.31677	5.582	5.45699
132415	7.78508	7.83923	7.75239	7.96819	7.39244	7.78362	7.76352	7.90132	7.62039	7.92811	7.61733	7.47951
132422	4.77758	4.47399	4.40515	4.41318	4.79357	4.84143	4.28769	4.10779	4.45068	3.94792	3.9404	5.2916
132425	4.70352	4.9527	4.87436	4.3343	4.42394	4.76062	4.347	4.1442	4.47303	4.20727	3.89224	5.47703
132428	6.93278	6.38627	6.83214	5.74403	6.49068	5.34005	6.08533	5.06354	6.23118	5.36815	5.88382	6.3737
132453	3.80308	4.99981	4.38306	3.51958	3.86473	4.17796	3.703	3.21631	3.73102	3.69386	3.62402	4.39198
132526	7.93752	7.97828	8.02497	7.83788	8.11596	7.82537	7.93066	8.13453	8.04098	8.06425	7.80859	7.72683
132538	8.31528	9.12946	9.55823	9.98724	9.1733	9.54055	9.41237	10.5125	9.44201	9.75295	9.95266	9.69296
132548	4.3616	4.23508	3.97161	4.29592	4.57365	5.13639	5.17869	5.07725	4.24918	5.34183	4.54682	4.55935
132595	6.02596	6.70619	4.43083	6.35493	5.76988	7.00513	4.09544	6.29521	5.43413	6.34382	5.41584	5.77789
132598	3.57035	3.83169	3.42913	3.26374	3.70866	3.21943	3.23387	3.76476	3.14941	4.20727	3.10717	3.6975
132624	6.30418	4.47399	5.43237	5.8815	5.64994	4.40439	5.55753	5.79667	5.99636	6.22789	5.96139	4.39198
132654	5.1827	5.40096	6.62496	6.12159	6.04396	6.23952	7.04291	6.21777	6.38462	5.75114	7.28789	5.06269
132708	8.84653	8.86532	8.76276	9.14627	9.1874	9.02115	8.9764	9.27478	9.34292	9.84128	9.31746	9.40975
132709	7.73635	7.0324	7.38561	7.44594	8.25698	7.61263	7.40067	7.61247	7.49391	8.25468	8.33846	8.29694
132771	11.065	10.8024	11.0175	10.7529	10.8756	10.6049	11.033	10.5797	10.9426	10.4615	10.6659	10.8724
132773	4.54438	4.92962	4.87436	5.63758	5.56999	5.34005	6.2287	5.80783	5.64601	5.67193	5.37911	5.01291
132806	6.67624	6.91713	6.74942	6.82444	6.88418	6.92218	6.90846	6.35542	7.01758	6.53349	6.88023	6.74712
132816	7.23479	7.20645	7.07542	7.35852	7.34827	7.74214	7.41929	7.64965	7.82197	7.72041	7.40797	7.17162
132832	6.53034	7.4942	7.30959	7.76038	6.64558	7.67556	7.46457	7.8188	7.19585	7.63824	6.92974	7.53879
132837	6.77372	5.93373	7.10578	6.67841	6.837	6.63117	7.32636	6.74922	7.21114	6.69759	7.06266	6.2309
132872	6.66814	7.686	7.04583	7.54302	6.90143	7.86624	7.06568	7.90724	7.03367	7.68005	7.16416	7.51556
132915	6.959	6.45247	7.57463	7.39688	7.31721	7.69944	8.02129	7.45316	7.54259	7.37809	7.80322	7.25621
132941	6.56557	6.18735	6.07803	6.16171	5.06363	5.86483	6.51273	6.46714	5.52924	6.99766	6.32815	5.72749
132947	8.11833	8.51058	8.26709	8.21913	8.0082	7.80594	8.06835	7.95137	8.26779	7.86168	8.14425	8.24888
132962	7.79901	7.75098	7.68971	7.41514	7.01066	6.90525	6.98241	6.86424	7.09825	6.47022	7.24897	7.24831
132972	3.94899	4.01275	4.50493	4.80145	3.61126	4.46188	4.99201	5.26094	4.31187	4.32302	4.95052	3.80009
133016	5.05194	6.08944	5.74114	6.63399	4.64622	5.6587	6.43627	6.29521	5.49736	6.38197	5.88382	6.2309
133055	5.45858	5.55735	5.59711	6.26998	4.95379	6.10434	5.92236	5.98333	5.96936	5.52503	5.47027	4.86799
133101	4.57305	5.43981	4.74532	5.02869	4.72202	5.04952	4.39242	4.97246	4.29186	3.92197	5.30231	4.74134
133108	7.84122	8.58978	8.18792	8.0921	7.99376	8.14648	7.91296	8.1869	7.96309	8.1235	7.95915	8.47252
133118	5.56689	5.23292	5.76948	6.17425	5.39707	6.65243	6.10436	5.99332	5.81953	5.9035	5.74187	5.97711
133134	5.53205	5.11962	5.39651	5.04809	5.02007	6.22057	5.8941	6.06154	5.03712	5.54956	5.79102	5.81228
133142	7.55156	7.4577	7.43101	7.30823	7.28027	7.37282	6.94091	7.13425	7.2012	6.53349	7.31109	7.33639
133158	7.07662	7.01749	6.84499	7.08949	6.71227	7.04873	6.75353	6.85351	6.86458	6.88089	6.78319	6.87671
133160	8.52255	8.90265	8.81838	8.86302	8.40079	8.83741	8.66256	8.87394	8.50103	8.84451	8.76227	9.69703
133197	7.61856	8.24117	7.87736	7.66853	7.51409	8.62076	8.20191	8.26688	7.73358	7.9491	7.8817	7.86443
133203	8.43182	8.4608	8.03891	8.85527	8.51233	8.96318	8.23157	9.05968	8.22323	8.86894	8.5813	8.9192
133271	8.44268	9.64504	8.40467	9.69135	8.62889	10.2635	8.6234	10.2429	8.42052	10.1634	8.93295	10.5591
133280	11.2316	5.67154	10.6385	5.40429	11.0418	4.34187	10.5226	6.04441	10.6449	5.36815	10.5624	4.61038
133306	9.94474	9.44182	10.0784	9.2598	9.93479	9.17491	10.012	8.9507	10.1844	9.09542	9.97214	8.81518
133333	4.46566	4.30904	4.43083	4.82426	4.88358	5.41377	5.16768	4.74432	4.96884	5.26836	4.8406	4.28749
133343	3.27638	3.49309	3.03989	3.51958	3.38442	3.13934	3.07222	3.31907	3.38254	5.41187	3.12731	4.15283
133377	7.3604	7.56948	7.54976	7.48758	7.56981	7.87847	7.4664	7.92709	7.53677	7.6941	7.75723	7.62871
133404	5.81952	6.60617	5.94407	6.9383	4.9737	6.65243	6.84222	6.66867	5.80587	6.99766	6.40459	6.53976
133413	7.98774	8.38435	7.97747	8.78884	8.52909	8.43156	8.43607	9.04325	8.57703	8.78752	8.41118	8.33401
133436	4.51862	4.06199	5.20305	5.2877	4.62304	5.02393	4.97666	5.44983	4.75021	4.37998	4.30295	4.61038
133512	7.50354	7.15481	6.80829	7.4544	6.90143	7.79733	6.08533	7.54557	6.83773	7.47314	7.81284	7.63388
133532	6.53034	6.23925	5.82617	7.37718	7.04951	5.96848	5.71741	6.41098	6.58268	6.81554	6.59691	4.86799
133556	6.88235	6.50618	6.70662	6.92537	6.20992	7.31774	6.66933	5.98333	6.38462	6.30122	6.42153	6.53976
133560	5.53205	6.54808	5.33348	6.26998	5.53639	5.92385	6.53719	5.68584	5.88839	6.48439	5.75395	6.31708
133562	6.32441	5.87473	6.21919	5.8815	6.44311	4.87365	5.98673	5.41931	6.22212	4.90447	6.234	5.92582
133565	7.16151	7.16631	7.15374	6.51524	7.18123	7.24311	7.4503	7.01262	7.1307	7.20882	6.9405	7.06034
133594	7.52996	10.1283	6.81502	11.1637	7.39653	10.9366	7.04291	11.013	6.58268	11.3193	7.49537	10.318
133612	5.49613	4.82252	5.54934	4.60948	4.07956	5.61946	4.50831	3.99881	4.14387	4.6184	4.73553	5.03881
133626	8.90373	8.89509	8.45001	8.63846	8.7248	9.05679	8.50465	8.30642	8.27324	8.2764	8.47343	8.63817
133628	7.09803	6.95932	7.34048	7.35314	6.94189	7.72194	7.69489	7.51312	7.46242	7.40557	7.2147	6.87671
133702	7.09803	6.22723	7.13041	6.67841	7.2216	5.91474	6.46944	6.79432	7.27192	6.21221	7.01841	5.2916
133711	7.70024	7.37015	7.7939	7.40539	7.73374	7.32328	7.33458	7.65253	7.96309	7.54061	7.87791	7.41951
133712	6.44894	6.5275	6.51212	6.04019	6.99722	5.4332	7.8076	6.41911	6.51637	6.80544	6.49834	7.14614
133728	9.89077	10.5354	9.95779	10.3524	9.81091	10.4707	9.91556	10.4162	9.75865	10.4437	10.2683	10.3132
133729	9.23784	9.63328	9.04693	9.48802	8.99723	9.55714	9.00563	9.537	8.82591	9.2105	9.25016	9.72225
133736	9.74628	9.57418	9.74367	9.53822	9.55712	9.72655	9.55889	9.35372	9.38643	9.42221	9.641	9.6636
133782	5.26822	5.74278	6.63966	5.44992	5.61744	5.5973	5.69552	4.92599	6.03364	4.70499	5.15679	4.76799
133787	6.50596	6.54808	6.76346	6.99955	7.18526	6.28207	6.76628	7.43984	7.00317	6.21221	7.11405	6.96557
133797	5.4206	4.58402	4.91998	4.20997	4.77064	5.29422	5.12459	5.00591	5.2913	4.90447	4.71236	5.72749
133804	7.97318	7.37502	7.32716	7.22413	7.70553	7.84513	7.07392	7.11116	7.58771	7.32012	7.35464	7.22238
133806	7.77797	7.77748	7.65563	7.67859	7.67615	7.94208	7.32636	7.62351	7.6729	7.52077	7.63913	8.15925
133810	6.58609	7.26651	6.74346	5.93838	6.47278	6.71119	5.95153	6.1743	6.26986	6.45672	6.07722	6.88534
133835	10.2269	10.4821	10.1941	10.2551	10.0106	10.3103	9.80217	10.2575	9.86327	10.1371	10.1714	10.0191
133851	8.11833	8.47472	8.00417	8.55839	7.85961	8.13151	7.84869	8.22409	7.98196	8.61731	7.58739	7.72171
133870	9.73106	11.1772	9.65627	10.7504	10.1622	11.1787	9.49699	10.3663	9.78516	10.4069	10.2413	10.3927
133888	9.41555	9.55434	9.75313	9.386	9.16227	9.18614	9.30811	9.14336	9.45362	9.25561	9.33978	9.8094
133913	7.25115	6.69687	6.75725	6.78922	7.36805	7.54313	6.61932	6.68749	7.2012	6.58605	7.09398	6.92138
133925	5.00817	4.72034	4.69947	4.58987	4.23168	5.4236	4.06886	4.0347	4.07786	4.17864	4.77623	4.76799
133986	5.13819	5.16376	5.08032	5.066	5.14576	5.9458	5.29135	4.97246	5.2913	4.43886	4.9093	4.94108
133988	6.59448	6.5275	6.2553	6.2585	6.13749	7.87454	6.50554	6.35542	6.56134	5.84744	6.48275	7.35095
134002	5.88047	5.37935	5.61187	5.32224	6.33238	5.34005	5.53637	5.91822	6.40379	6.01315	6.27446	5.82994
134009	4.10546	7.51301	4.3625	4.86427	4.32659	5.47405	5.27215	5.23159	4.70207	5.01072	4.9093	7.3896
134018	8.29339	7.88958	8.30654	7.53888	8.16528	8.0129	8.02532	7.57737	8.44641	6.56199	8.0884	7.55049
134028	8.69367	8.96558	8.80444	8.40126	8.17877	8.72104	8.22379	8.4355	8.58258	8.9274	8.2885	8.95667
134044	6.63809	6.84281	6.74942	6.90231	6.34817	7.23889	6.43019	6.71347	6.64782	6.69759	6.32815	6.39647
134049	7.8486	7.78207	8.10438	7.90168	7.95447	8.22355	8.07441	7.89929	8.08025	7.57674	7.89687	7.74203
134099	8.10429	8.1646	7.47202	7.94689	7.96132	8.08561	7.56285	8.07723	7.89676	8.44432	7.85861	8.14208
134108	5.26822	6.16008	4.01124	6.21801	6.49901	6.69723	4.82493	6.41911	6.32154	6.938	6.49834	6.76657
134125	5.92453	5.18679	5.72496	5.11637	6.0814	6.32674	5.72925	5.69828	5.94242	5.92157	6.234	5.81228
134128	7.79901	7.20645	7.43783	7.41875	7.66802	7.92699	7.72729	7.47427	7.74757	7.46621	7.59108	7.33639
134131	7.14764	7.40659	8.16814	7.75026	7.71856	6.95943	8.4047	7.88739	7.88086	7.44715	7.73759	7.07484
134132	6.94413	7.60915	7.59576	8.25879	7.48208	7.3466	7.48717	8.12961	7.65777	7.58341	7.61358	7.46595
134150	6.16445	5.61314	6.41865	6.00306	6.85696	5.10492	6.17142	5.18867	6.36782	6.15925	6.31178	5.39389
134204	3.94899	7.13769	3.45825	6.78237	4.03214	7.43864	3.53356	7.52749	4.0165	6.65243	4.16488	7.35095
134207	7.9665	7.77318	7.61053	7.66013	7.57898	8.09106	7.43097	7.11116	7.56952	7.45451	7.25698	8.2323
134211	4.91712	4.90475	5.28213	5.20115	5.50315	5.73116	5.48729	4.85101	5.81953	4.93176	5.26554	5.06269
134215	6.2475	6.26217	6.43381	6.5992	6.80921	5.46558	5.8666	6.54983	6.96344	6.41896	6.69358	5.59168
134242	7.14764	5.31866	6.74346	6.06397	7.67615	4.36377	6.51273	6.13026	7.07527	6.88089	7.3638	5.86467
134257	7.82562	7.83923	7.44322	7.605	7.37821	8.07089	7.11447	7.28945	7.4003	7.37809	7.40422	7.44124
134276	9.40131	9.78258	9.27824	10.2808	9.45878	10.1795	9.08024	10.1902	9.41652	10.3208	10.0448	9.99719
134293	7.77797	7.67452	8.34729	8.05593	8.20509	8.14648	8.38518	8.35786	8.18516	8.4121	7.8757	8.19166
134301	4.17783	4.5021	3.75551	4.78	4.32659	4.28124	4.99201	4.39704	4.20732	5.50252	4.54682	5.03881
134351	4.00134	4.28371	3.92652	4.68768	4.03214	4.97434	5.09877	5.12688	4.16563	5.78847	4.79834	3.91211
134353	8.72548	8.81698	9.28019	8.98361	9.12792	8.66117	9.34223	9.05244	9.29004	8.79717	9.20272	8.57706
134363	6.27133	6.10175	6.26543	5.84557	6.31511	7.25288	6.28196	5.76486	6.46835	6.04642	6.29366	6.4239
134390	3.70908	3.7552	3.39846	3.85151	4.23168	3.16196	3.36131	4.07346	3.187	4.37998	3.34761	3.53334
134398	6.735	6.02666	6.90552	6.48295	6.80921	5.19979	6.40278	6.62477	6.69981	6.41896	6.86964	5.76253
134406	6.98375	7.21841	7.04008	7.31897	7.16898	7.05999	7.27917	7.36682	7.32166	7.30622	7.09398	6.90401
134428	8.05167	8.13367	8.17073	8.53886	8.36244	8.63065	8.41751	8.45313	8.38366	8.19544	8.40054	8.07494
134447	6.35267	6.26217	6.12338	6.18738	5.32075	6.51452	5.66525	5.74282	6.02074	5.41187	5.85977	5.72749
134460	7.41085	7.5068	7.45534	7.7182	6.75599	7.63	7.03277	6.72514	7.09825	7.40557	6.83875	7.78156
134470	7.23026	5.74278	6.92839	5.91462	7.22653	5.44486	6.04922	5.51126	6.99648	6.43053	6.88023	6.15564
134478	5.36091	5.98029	5.85421	6.45695	6.23974	6.46952	5.9953	6.68749	5.99636	6.43053	5.76473	6.02367
134514	5.09615	4.58402	4.5511	4.5707	5.08354	4.9867	5.17869	5.03575	4.58819	4.98463	5.09794	5.11262
134538	6.32441	6.93192	6.19837	5.93838	5.38089	7.30245	5.57873	5.27736	5.48021	5.21716	5.70315	5.62979
134540	7.80547	7.43326	7.73445	7.20533	7.64395	7.36349	7.78665	7.42699	7.64165	7.34939	7.51395	6.947
134561	8.22384	6.62194	7.92703	7.01913	7.90812	5.14824	7.56285	6.91211	7.73871	7.68499	7.59477	6.48385
134585	6.22362	6.28846	6.79497	6.99955	6.42829	6.53076	7.02873	6.96819	6.77788	6.49785	6.57031	6.17299
134632	4.91712	4.90475	4.43083	5.14939	4.47255	5.32826	4.42795	5.00591	4.79313	4.79965	5.11681	4.36648
134644	7.3984	7.55232	7.11113	7.22413	7.23272	7.60442	6.97103	7.21773	7.13524	7.19355	7.07776	7.00177
134658	7.85492	7.93513	7.70564	8.1311	7.88935	7.62388	6.86105	8.29718	7.62944	8.22653	8.05208	7.93466
134668	7.16548	6.96793	7.45157	7.42614	7.69022	7.06985	7.60341	7.71278	7.60417	7.58951	7.37232	7.46595
134687	5.49613	5.9047	5.66111	4.74507	6.41196	5.40364	6.84222	5.44983	5.2913	6.56199	6.29366	5.76253
134717	4.3616	4.01275	3.82019	4.41318	4.37713	3.69241	3.87635	4.27114	3.51848	5.43504	3.9404	5.45699
134791	6.2365	5.61314	5.76948	5.11637	5.93722	6.07735	4.96545	4.58117	5.39658	5.06451	5.61091	6.14049
134837	7.58026	7.87327	7.89483	7.95849	7.47013	7.56792	7.86742	7.62351	7.66371	7.91534	7.46601	7.88304
134885	3.94899	3.90495	4.03112	4.25526	3.93744	3.97973	4.39242	4.43153	4.03833	5.09139	4.68951	3.51093
134912	5.45858	5.72255	5.31683	5.09848	5.53639	6.51452	5.7671	5.12688	5.74885	4.82783	5.80477	5.16027
134931	5.69519	6.28846	5.38064	6.7541	5.75584	5.8059	5.59874	6.54983	4.9249	6.86223	4.7544	5.70767
134944	5.22192	5.55735	4.62735	4.29592	5.94916	5.19979	6.23886	5.58757	5.32813	6.30122	4.81969	4.86799
134986	6.43962	6.25039	7.06599	6.90871	6.63854	6.44729	6.89	7.08694	6.73285	6.71875	6.75541	5.99381
135002	6.17661	4.11286	5.08032	4.09412	5.78464	4.88513	4.18926	3.78271	5.52924	4.6184	5.26554	4.71177
135059	5.49613	7.15481	4.87436	5.20115	5.71282	6.26708	4.87117	5.03575	5.2913	5.16795	4.99428	5.72749
135107	9.80556	10.1908	9.80979	9.83654	9.62715	9.82051	9.63655	9.58363	9.67888	9.95848	9.49577	9.95446
135136	8.20916	7.4942	8.24899	7.86041	8.06914	8.05388	8.50465	8.16416	8.19111	7.73844	8.22935	7.57941
135230	6.39269	8.00997	6.94526	7.81276	7.3708	7.67556	6.84222	8.16416	6.91141	7.00803	7.3823	6.62814
135251	7.70956	6.74299	7.1743	7.36738	7.28027	6.9294	6.58043	7.41329	7.03367	7.52742	6.96846	6.77647
135343	5.53205	5.16376	5.48471	4.93815	5.53639	5.64828	4.76997	5.06354	5.41471	4.37998	4.8406	5.60982
135359	7.82993	7.07255	7.41501	7.23536	7.783	7.21146	7.51118	7.18778	7.59418	7.17769	7.65622	6.79877
135360	9.85101	6.74953	9.67138	6.99391	9.35202	7.24819	9.59915	6.71988	9.32351	5.94099	9.33097	6.70162
135361	7.92509	7.45104	9.367	6.72213	8.04723	6.99364	9.17618	6.40474	9.03443	7.17769	7.84127	6.85083
135398	6.07728	5.9639	5.74114	5.96283	5.78464	6.98887	5.3543	5.4987	5.98427	5.31677	5.77746	5.60982
135400	8.90266	8.51703	9.14742	8.97982	9.09791	8.52313	9.21866	9.17352	9.16108	9.07389	9.24363	8.15126
135416	7.46709	6.39852	7.68335	6.78922	7.64395	6.5552	7.62474	6.50522	7.93172	6.6639	7.17561	6.44567
135462	4.72811	5.25589	4.5511	5.02869	5.60079	4.61865	4.94336	4.72382	4.67945	5.9035	4.81969	5.27098
135497	8.42166	8.74369	8.66086	8.66851	8.50955	8.43156	8.14311	8.58002	8.32037	8.5708	8.70632	8.40143
135520	9.28177	9.43986	9.15826	9.48525	9.4397	9.47492	9.23778	9.46687	9.09538	9.15852	9.49347	9.10099
135539	6.01273	5.9047	5.2443	5.63758	6.00066	5.8059	5.96769	5.62187	5.90334	6.01315	5.72938	6.90401
135544	5.22192	5.09449	4.50493	4.25526	5.50315	5.31836	4.55388	4.07346	5.27357	4.95728	4.95052	4.89254
135545	7.99824	5.35971	9.53581	6.18738	8.39605	5.32826	9.19696	5.91822	9.06087	6.74136	7.81284	5.43574
135561	5.6009	5.20823	4.83013	4.5707	6.27602	5.38168	5.79318	5.76486	5.77811	6.69759	6.33868	6.12418
135590	7.23026	7.05907	7.14433	7.33432	7.47729	7.30245	7.13417	7.12414	7.1464	6.2712	7.17162	6.93102
135597	5.63477	5.94952	6.06529	6.63399	5.69718	6.35932	7.3433	6.82234	5.90334	6.64055	5.91286	5.06269
135619	6.22362	6.60617	6.81502	7.00598	6.39626	7.14523	6.3858	6.01427	6.51637	6.2712	6.39582	6.34676
135680	7.17474	7.53593	7.34048	7.37718	7.45691	6.98282	6.543	7.46087	7.22494	7.32728	7.01841	6.83345
135685	8.03597	7.5815	8.26105	8.03191	8.34515	7.38732	8.6602	8.19398	8.41587	7.86714	8.43132	7.79015
135687	6.84022	7.06623	6.94526	6.97539	7.42366	6.48273	6.7725	7.09194	7.1724	7.20122	7.27441	6.72047
135693	6.2365	5.74278	5.1645	5.7565	5.71282	6.22057	5.28095	5.12688	5.27357	5.16795	5.83262	5.7463
135741	5.91037	8.02113	5.03929	8.23854	5.83879	8.24371	4.08461	8.1846	5.18088	8.34591	6.15169	8.31209
135750	5.09615	5.31866	5.94407	5.77014	5.66602	4.92715	5.8489	4.88808	5.41471	5.41187	5.9503	5.33278
135762	7.55489	7.75511	7.75927	8.1837	7.72741	8.0486	8.01045	8.05645	7.90735	7.90838	7.64915	7.85672
135787	5.6505	4.87479	4.5511	4.55042	6.06851	4.58235	4.24801	5.48604	4.63985	6.43053	5.98715	5.01291
135788	9.4522	9.77288	9.48698	9.40876	9.46366	9.65869	9.51872	9.61899	9.64481	10.1398	9.89028	10.0263
135836	5.83534	5.57655	4.97796	4.70741	4.37713	5.58552	4.07724	4.1442	4.24918	4.12498	4.9093	4.79255
135849	7.67469	7.87785	7.94839	8.23354	7.97944	7.86624	8.01045	8.29072	7.95489	8.0065	7.75723	7.6006
135865	5.6009	5.59496	5.74114	4.88231	5.45218	4.77326	4.63554	5.51126	4.47303	5.69205	5.75395	5.64779
135884	5.22192	5.27476	5.20305	4.95794	5.36322	5.61946	5.15759	5.00591	4.33397	5.24186	4.81969	4.39198
135894	9.48534	9.47011	9.56569	9.40366	9.85024	9.49985	9.54674	9.62421	9.9236	9.15852	9.81269	9.10701
135906	6.14107	5.51769	6.15771	5.77014	6.27602	5.56767	5.74995	4.56254	5.764	4.85225	6.70733	5.86467
135939	10.0804	9.47198	10.114	10.0598	9.92161	9.64024	10.0604	10.1482	10.2139	10.6241	10.0548	9.3522
135953	4.94223	4.69195	4.50493	4.5707	5.22034	5.06212	4.78137	4.37776	5.21745	5.03833	5.11681	5.11262
135959	7.61032	7.35287	7.64123	7.40539	7.93495	7.40783	8.25371	7.60551	7.88625	7.56147	7.70424	7.20475
135973	5.2451	5.0437	6.05371	5.77014	5.12557	5.99846	5.30251	5.47627	4.72646	4.37998	4.68951	4.91586
135990	5.91037	5.47783	5.45089	4.92064	5.53639	5.69109	5.33236	5.57629	5.05815	5.16795	5.31936	5.77789
136000	8.93321	8.26782	8.95182	8.37292	8.88891	8.22436	8.87581	8.53355	8.83056	8.37817	8.88877	8.11695
136009	6.02596	6.28846	6.00726	6.36485	6.71227	5.81663	7.47063	6.78846	6.1886	6.96856	6.29366	6.49471
136048	6.61844	4.99981	6.93353	5.59982	6.90143	5.29422	7.17318	5.44983	7.01295	5.29194	6.9513	4.86799
136049	8.59147	8.54661	8.24251	8.82212	8.74307	8.71902	9.26329	9.10237	8.79447	8.89387	8.94703	8.48977
136061	6.00012	6.69049	5.8973	6.29245	6.39626	6.71874	6.68274	6.43434	6.78428	5.65006	6.67982	6.66077
136079	10.4935	10.7932	10.5419	10.6602	10.3872	10.85	10.4874	10.5188	10.4673	10.8524	10.6057	10.8146
136082	6.05274	5.74278	5.64357	5.23652	5.94916	5.06212	5.14653	5.3077	4.83723	5.65006	5.582	5.64779
136085	8.45244	8.44091	8.26337	8.77817	8.71389	8.55888	7.9364	8.52888	8.18218	8.5659	8.55034	8.81518
136103	6.99046	7.53593	7.23219	7.25493	7.13541	7.3466	6.94091	7.49111	6.99178	7.57674	7.2147	7.51556
136118	5.72943	5.43981	5.46565	5.62502	5.36322	5.60809	5.6744	5.62187	5.41471	5.9035	5.30231	6.53023
136122	8.9128	8.87971	8.79245	9.04414	9.01421	9.1228	8.85127	8.82157	8.70616	8.89565	8.62993	8.64838
136125	5.09615	5.82614	5.56453	6.05189	5.81344	5.18762	5.38113	5.78557	5.764	6.59704	5.93701	5.35471
136140	8.23917	8.64363	8.27342	8.61498	8.23454	8.71628	8.31723	8.81021	8.33959	8.47856	8.61639	8.52168
136157	5.9705	5.77595	5.39651	6.47395	4.52114	6.33483	6.04041	5.89621	5.03712	5.52503	5.64253	5.5721
136194	6.21169	6.83518	6.83214	6.54798	5.78464	7.21146	6.59251	6.20806	6.53171	6.25527	6.39582	6.43504
136195	5.9705	6.54808	6.11138	6.64805	6.42829	5.76902	5.59874	6.82234	6.29248	6.9282	6.59691	7.11409
136205	10.9337	9.29793	11.1044	9.52616	10.5749	9.75299	10.8433	9.37348	10.9009	9.45584	10.7616	9.4628
136246	4.17783	3.55977	3.6403	3.7253	4.10519	3.45255	3.84418	3.97955	3.3106	4.85225	3.5818	4.12363
136267	7.20091	7.55887	7.03467	7.52478	7.00522	7.67126	6.88523	8.01385	6.19977	7.32012	7.2147	7.97712
136275	8.92255	8.98151	9.50877	8.90167	9.22706	9.13487	9.45391	8.89856	9.31614	9.22964	9.04505	8.85817
136282	5.13819	4.69195	4.5511	4.02379	5.04272	4.24833	4.78137	4.07346	5.14328	5.65006	5.33954	5.37386
136287	5.34334	5.70577	5.8827	4.92064	5.55442	3.62794	4.48493	4.97246	5.41471	6.01315	5.33954	5.76253
136326	7.72927	8.57065	7.66009	8.14524	7.49212	8.12743	7.75167	8.34961	7.65583	7.99636	7.44453	8.00573
136363	6.53034	6.5275	6.69263	7.12857	6.624	7.00513	6.36234	6.80589	6.59183	6.53349	6.53316	6.96557
136394	8.70589	8.79449	8.85708	8.60979	8.64265	8.81786	8.96163	8.93949	8.77337	8.71544	8.97004	8.64166
136397	10.1152	10.256	10.6942	10.2702	10.5013	10.3847	10.8281	10.7989	10.6797	10.0602	10.4686	10.492
136426	5.72943	5.87473	5.81108	6.5738	5.28106	6.00757	6.66933	6.62477	6.03364	6.69759	6.12736	5.95994
136445	6.35267	6.16008	5.91929	5.58495	6.29633	5.72332	5.59874	5.68584	6.09553	6.65243	6.08954	6.68255
136451	6.60255	6.86821	6.61083	7.33432	6.71227	7.71443	7.38489	7.50498	6.86458	7.75669	6.90417	7.45874
136532	3.52579	3.93142	3.75551	4.31579	4.30366	3.81615	3.73181	4.09149	3.71236	5.11528	3.62402	3.8573
136603	7.28164	7.44557	7.40714	7.42237	7.64674	6.94122	7.20349	7.62351	7.62944	7.56573	7.38654	7.3078
136667	5.55116	7.59604	5.64357	7.13462	6.2192	8.36788	5.57873	8.23536	6.07165	7.2709	7.7131	8.82097
136692	7.66608	7.80393	7.51103	7.68235	7.60572	7.33356	6.99933	7.93186	7.5216	7.47314	7.81625	7.68596
136694	8.62243	8.78709	8.4315	8.8052	8.71726	9.04317	8.56405	8.63046	8.6606	8.91973	8.67985	8.91207
136701	4.15534	6.27524	4.85139	5.02869	4.90564	5.45702	5.55753	5.51126	4.9249	5.71078	5.85977	4.89254
136718	7.98774	8.13734	8.31319	8.08604	8.07595	7.72864	8.14051	8.11748	8.22323	7.58341	8.27918	7.41951
136733	7.67469	7.83141	7.93581	7.67859	7.43637	7.8027	7.63998	7.73311	7.64165	7.78317	7.54739	8.01404
136740	6.18851	5.93373	6.24681	5.2877	5.56999	6.22927	5.64737	4.81694	5.49736	5.01072	5.3956	5.43574
136764	6.50596	6.81942	6.18855	5.33763	6.25654	6.43924	6.48449	5.41931	6.00885	5.45836	5.68944	6.6498
136791	5.44021	5.06775	5.00084	5.23652	5.97696	5.46558	4.97666	6.01427	5.83293	5.84744	5.55101	5.2916
136813	4.62515	4.41833	4.76616	4.35351	4.23168	4.12715	4.18926	3.99881	4.12269	3.97213	3.62402	4.50437
136823	5.00817	7.4577	5.61187	5.8205	6.2192	4.7181	5.57873	5.71969	5.99636	5.11528	5.77746	9.20679
136826	6.7468	6.70619	6.70001	6.53096	6.79707	6.26708	7.1784	6.02395	6.64782	6.61824	6.48275	6.76657
136839	4.87085	5.40096	4.6013	5.77014	4.79357	4.9867	5.15759	6.53441	5.99636	6.11533	6.12736	5.45699
136845	9.47191	9.48461	9.1336	9.14627	9.18016	9.27195	8.92917	8.89247	9.11996	8.8893	9.18473	9.15167
136869	8.09393	8.4608	7.82985	6.39313	9.28404	7.16263	7.86978	7.57376	8.31336	6.32875	10.0034	9.59012
136883	7.95335	8.30751	8.35318	8.2083	8.25698	8.53963	8.27928	7.97505	8.36462	8.22653	8.20255	8.30502
136898	7.20091	9.1907	6.97246	9.27986	7.49996	9.11497	6.29877	9.93309	6.64782	9.45938	7.83508	9.34046
136903	7.30991	6.90886	7.55753	7.2956	7.70801	6.53983	8.04587	7.53689	7.59418	7.30622	7.55093	7.06034
136905	10.2777	10.404	10.1602	10.4774	10.3678	10.4096	10.2545	10.3614	10.1618	10.411	10.2103	10.1247
136920	4.91712	4.55831	5.08032	4.92064	4.35101	4.70572	4.71349	5.03575	4.37762	4.79965	4.02408	5.20134
136998	5.11795	5.51769	4.52658	5.43356	5.69718	4.80562	5.72925	5.14092	4.61503	5.63056	5.59716	4.91586
137005	5.40009	5.09449	5.2443	4.5707	5.64994	4.61865	5.45665	4.6174	4.83723	5.31677	5.51968	5.13433
137007	7.75262	7.67452	7.68971	7.61789	8.1607	7.57235	7.96148	7.50498	7.91994	8.0246	7.78034	7.84713
137016	5.86462	6.11669	6.43381	6.68508	5.63381	5.82736	5.32287	5.64783	6.39358	6.80544	6.31178	6.0644
137040	3.90298	4.33563	3.9905	4.02379	3.7553	4.01626	4.48493	4.1442	3.79445	4.58899	4.00126	4.65848
137063	7.05696	4.36369	7.56029	5.30663	7.24365	5.44486	7.01185	4.68722	7.33707	4.26527	7.23244	5.27098
137079	4.77758	4.90475	4.62735	4.93815	4.99788	5.19979	4.39242	4.09149	4.16563	4.76726	4.3772	5.16027
137087	4.3616	4.90475	5.28213	5.55416	3.82117	4.90388	5.30251	6.08167	4.65866	4.32302	4.77623	4.07157
137095	8.37216	8.37752	8.25416	8.5311	8.30629	7.99623	7.5706	8.33586	8.2805	8.07831	8.42219	8.1007
137097	8.40402	8.32206	8.25646	8.42656	8.25698	8.49669	8.24919	8.40456	8.39935	8.23008	8.34685	8.33827
137102	4.30144	4.87479	4.38306	4.37208	4.17889	5.22501	4.1297	4.37776	5.01574	6.38197	4.30295	3.80009
137120	5.58395	5.43981	5.38064	5.066	4.52114	5.24535	4.62292	3.90654	4.20732	3.69386	4.25635	7.3948
137153	5.88047	5.63363	5.45089	4.80145	4.57365	5.19979	4.4514	4.46849	4.24918	4.35245	4.59315	5.60982
137159	5.09615	4.13883	4.2466	4.51148	4.45003	4.7181	4.4144	4.35799	4.09967	4.85225	3.96091	4.20579
137168	10.9932	11.5846	11.2197	11.7713	11.0823	11.6431	11.1624	11.6828	11.1509	12.0662	10.9741	11.7523
137173	8.68647	8.61254	8.34355	8.32125	8.76958	8.64534	8.01621	8.51068	8.60274	7.81705	8.74246	8.33827
137182	13.7883	13.8487	13.6775	13.7743	13.6337	13.8549	13.5356	13.7712	13.625	13.8831	13.7955	13.8538
137209	8.65855	8.58565	8.28672	8.42667	8.49956	8.52839	8.24144	8.53623	8.53276	8.96025	8.62718	8.69585
137213	6.46503	4.06199	6.89432	5.02869	7.04951	3.65098	6.45163	5.2181	6.6196	5.16795	6.60428	4.81752
137217	7.92509	8.38121	8.07691	8.1837	8.28024	8.58167	8.26074	7.99766	7.72192	6.80544	8.0242	8.03972
137221	6.47205	6.83518	6.78122	6.78922	6.73515	6.71119	6.76628	6.9176	7.00317	6.88947	6.83875	6.98336
137257	6.89626	9.24919	6.49824	9.52488	7.50393	9.07689	6.62737	9.8926	6.55467	8.96078	7.84127	8.34963
137267	9.33966	9.33333	9.17416	9.36034	9.40046	9.33007	9.18041	9.33876	9.1672	9.24258	9.31746	9.21741
137276	8.27057	8.44091	7.95521	8.33262	7.99047	8.86428	7.94698	8.27833	8.09817	8.2806	7.98105	8.40143
137287	10.9127	11.2613	10.1166	11.3239	9.52016	11.474	9.60819	11.08	9.46654	11.0736	10.019	11.5508
137298	5.55116	5.27476	5.67824	5.7565	4.86212	6.04335	5.77596	5.66257	5.39658	5.50252	4.64094	5.2916
137356	5.09615	4.84766	5.1645	3.95036	5.28106	5.23454	5.44712	4.6174	4.72646	5.26836	4.40227	5.41411
137372	6.36409	6.32715	6.21919	5.7565	5.45218	6.69169	5.44712	4.79845	5.25258	5.54956	5.71735	6.27389
137394	9.08814	9.30329	9.21673	9.01849	9.01835	9.1455	9.00563	9.01737	9.04914	9.35593	8.85365	9.33067
137408	7.08822	7.34747	7.27333	7.59343	7.0587	7.30245	7.2869	7.66509	7.24751	7.40557	7.00091	7.04274
137430	6.30418	5.67154	5.71026	5.7565	6.50538	5.88142	5.73959	5.41931	6.23118	5.24186	5.76473	5.55287
137436	5.9539	5.68884	5.74114	5.67458	6.03128	6.27426	6.42366	6.04441	6.09553	5.86556	5.75395	6.27389
137437	3.94899	4.47399	4.62735	5.09848	3.82117	4.20728	5.11239	4.86986	3.95212	4.53037	4.30295	4.4779
137452	6.29314	6.58667	6.70662	6.86422	6.63108	6.70392	6.69549	6.80589	6.33877	6.57511	6.43824	6.6498
137474	7.07662	8.18624	7.02996	8.22569	7.17687	8.96784	6.94091	8.86287	6.99648	8.0065	7.7215	9.48976
137491	6.21169	5.81112	5.08032	7.19058	6.05556	6.04335	5.58967	7.93995	5.49736	7.96099	5.582	5.43574
137492	6.31322	6.27524	6.24681	6.12159	6.40493	5.58552	5.06073	5.68584	6.09553	6.06511	5.41584	6.09634
137513	6.46503	7.02514	6.80222	6.76163	6.90143	6.76027	6.86845	6.94093	6.69981	6.65243	6.61178	7.59069
137517	5.38108	3.85719	5.81108	3.91108	4.99788	4.17796	5.80212	4.16143	6.02074	4.43886	4.64094	4.33879
137523	9.59393	9.65174	9.77803	9.79903	10.2056	9.81142	9.96671	9.84886	10.0849	9.58311	10.0256	9.29386
137527	8.7849	8.81237	8.95683	9.03095	9.1733	9.30691	8.99477	8.83157	9.06087	8.93572	8.82475	9.08609
137541	8.83743	8.76639	8.00911	8.42014	8.35359	8.43446	8.05019	8.65207	8.50576	8.60816	8.45204	8.36602
137560	5.45858	5.18679	6.52628	6.26998	6.57056	6.13378	7.023	6.54983	6.6196	6.34382	6.95656	5.95994
137582	6.81964	6.91713	6.84499	6.82444	6.78219	7.18225	6.60602	6.73231	6.75149	6.73014	6.83875	6.28761
137591	12.4715	11.8308	12.9268	12.1226	12.6227	12.0186	12.8172	12.2568	12.8069	11.969	12.5617	11.9319
137631	8.11495	7.64962	7.93011	7.7182	8.1962	7.71443	8.15265	7.78993	8.16802	7.78317	8.378	7.81494
137638	8.87147	8.18624	8.95388	8.83937	9.13404	8.55686	9.34223	9.02258	9.01729	8.58327	8.93116	8.31906
137643	5.31021	6.47484	5.85421	6.58255	3.88981	6.46952	5.15759	6.1743	4.9249	6.17607	5.48709	5.41411
137656	4.10546	3.32408	3.56217	3.41402	4.25348	4.66729	3.79976	3.27539	3.83993	3.27303	3.89224	4.07157
137661	8.04587	8.62956	8.28252	8.93567	8.54237	8.6243	8.41591	8.81795	8.55221	8.98311	8.0827	8.71219
137681	4.33187	6.50618	4.65328	6.58255	4.64622	6.71119	4.82493	7.20188	4.72646	6.14326	5.30231	7.16238
137696	6.69831	6.84281	6.42594	5.93838	6.57056	5.82736	5.66525	5.18867	5.94242	5.65006	6.54014	6.86777
137703	4.87085	4.188	4.69947	4.49272	5.20076	5.46558	5.6744	4.70524	5.32813	5.31677	5.26554	4.28749
137708	9.7568	10.3203	10.1341	10.3198	10.1476	10.4669	10.2586	10.201	10.1414	10.4216	10.1488	10.442
137717	4.3616	4.63752	4.83013	5.49694	3.77762	4.89375	5.56881	5.57629	4.65866	4.53037	4.59315	4.28749
137718	6.39269	6.18735	6.46484	6.79742	6.38054	6.66798	6.68274	6.26125	6.69981	6.22789	6.254	6.68255
137748	8.93419	7.84697	8.32556	8.36672	8.64884	7.88655	8.14588	8.02148	8.18784	8.29672	8.6128	8.34329
137752	14.1395	14.0999	13.9789	14.0201	13.9441	14.0572	13.8734	14.0309	13.9665	14.0685	14.0641	14.094
137779	5.58395	5.55735	5.86751	6.01498	6.13749	4.77326	5.68518	6.39645	5.77811	5.9035	5.85977	5.49596
137793	10.5451	10.1595	10.3327	10.4623	10.722	10.3744	10.5841	10.7141	10.6585	8.67458	10.7012	10.3046
137836	11.0342	11.0547	11.004	11.0596	10.9216	11.21	10.8254	10.6732	10.7365	10.7015	10.7655	10.9859
137850	7.20091	6.42149	6.94526	6.72213	7.25011	7.12428	7.15694	6.82735	7.02733	6.65243	6.85393	6.34676
137851	7.32679	7.66516	7.91281	7.8084	7.8572	7.37282	7.76094	8.18843	7.9789	8.0338	8.00164	7.49659
137853	5.31021	5.7939	5.54934	5.86966	5.34167	6.11444	5.72925	5.81871	5.63195	5.21716	5.81755	6.28761
137855	6.65606	8.09962	5.76948	7.4544	7.52104	8.16664	5.959	8.45679	5.764	8.37744	7.67248	8.90694
137876	13.5952	12.9709	13.6892	13.4307	13.6483	13.3841	13.6727	13.4135	13.7658	13.5955	13.763	13.3594
137941	6.82954	6.53877	6.46091	6.06343	6.57806	6.53072	6.0679	6.30139	6.87373	6.75503	6.34254	5.85186
137960	5.56689	5.63363	5.64357	6.35493	6.18884	5.25674	6.4775	5.88501	6.22212	5.9954	5.96139	6.2309
137999	8.19798	8.19479	8.00417	8.01328	7.90336	8.14397	7.91296	8.09237	7.91994	8.0886	8.06502	8.1722
138026	7.07662	6.98877	7.29053	7.59734	7.59056	6.83755	7.61488	7.72118	7.72192	7.41991	7.46601	5.95994
138062	12.6944	12.5301	12.4395	12.4805	12.4817	12.4139	12.5476	12.3911	12.3968	12.1644	12.6376	12.3716
138063	6.81392	6.86821	6.37253	6.42855	6.45732	6.76684	5.58967	6.3814	6.09553	6.70796	6.3041	6.68255
138065	4.87085	4.97597	4.69947	4.23256	4.27771	5.4332	5.09877	4.65029	4.42657	4.70499	4.61606	4.65848
138095	6.63103	6.64113	6.26543	6.21801	5.96281	7.16909	5.45665	4.97246	6.26986	5.39055	5.88382	6.81132
138109	5.96739	7.73582	6.10156	7.6071	6.47299	6.97537	5.74532	7.62983	6.20541	7.30838	6.68568	6.67292
138144	9.10993	9.38503	9.07537	9.06546	9.10723	9.19815	8.88589	8.94701	9.13495	9.53241	9.07047	9.45784
138151	6.2365	5.40096	5.45089	4.78	5.9077	6.39196	5.16768	4.28829	5.74885	4.95728	5.28214	5.41411
138178	11.8701	11.9141	11.9135	12.321	12.3056	12.3719	12.308	12.0148	12.1695	12.3054	12.0907	12.0378
138187	5.26822	5.35971	5.41396	4.84454	5.69718	5.55922	6.08533	4.95544	5.52924	5.19319	4.61606	5.95994
138207	11.4097	11.7056	11.3658	11.7788	10.974	11.6443	11.2311	11.5324	11.1849	11.8312	11.5538	11.5414
138217	10.1463	10.2438	10.3175	10.248	10.1626	10.2369	10.1715	10.2236	10.3117	10.3233	10.216	10.2938
138229	9.20488	9.58899	9.37778	9.61319	9.46926	9.67864	9.47948	9.57822	9.74023	9.92382	9.87661	9.93216
138230	10.9665	11.0524	10.7238	11.0491	10.9562	11.1184	10.9069	10.9941	10.6688	11.0468	10.7812	10.998
138231	8.63888	9.03936	8.61464	8.88985	8.69057	9.09893	8.65489	8.71907	8.79643	9.34332	8.74246	9.31191
138257	11.8954	12.0527	11.6171	12.1846	11.3754	11.9136	11.6156	11.98	11.6538	12.4496	11.8832	11.8747
138265	3.9734	4.01275	4.05211	4.49272	4.07956	4.21532	5.31255	4.68722	3.61695	4.32302	4.21049	3.91211
138298	7.6877	6.3991	6.96908	5.92473	7.73606	6.47532	6.99397	6.60313	7.08285	6.45878	8.07753	6.43508
138318	7.0292	7.07255	6.80829	7.26519	6.71875	7.71026	7.44297	7.31565	7.13855	7.41367	7.15427	7.15419
138352	4.91712	4.5309	4.72299	4.82426	4.32659	5.23454	4.3348	4.09149	4.0165	4.40888	4.30295	5.31336
138440	13.8716	14.0791	13.9153	13.9191	13.9682	13.9166	13.9312	13.8957	13.7194	14.1042	13.8444	14.0109
138447	5.56689	5.31866	4.15798	4.64842	5.53639	4.45102	3.84418	4.59914	4.27221	5.11528	5.9503	5.2473
138508	9.74463	10.0898	9.43782	10.0543	9.30621	9.98473	9.1457	9.59989	9.33715	10.0233	9.56159	10.0574
138531	14.8942	14.9043	14.9188	14.8718	14.9176	14.9328	14.922	14.9237	14.9047	14.8921	14.9106	14.8767
138585	5.66521	5.63363	5.45089	5.96283	5.53639	4.74061	6.49336	5.93972	5.56338	6.71875	6.27446	5.55287
138621	9.17947	8.91764	9.09185	8.84768	9.11634	8.83525	9.27461	8.72342	9.14614	8.80187	8.94703	8.78819
138673	3.4599	3.40602	3.09427	3.2499	3.63572	3.16196	3.19908	3.36407	3.12011	4.53037	3.15352	3.59694
138687	4.96553	4.7733	4.62735	4.62963	4.83876	5.08295	4.37122	4.65029	4.47303	4.73713	4.25635	5.68845
138704	5.05194	4.25764	4.4565	4.37208	4.88358	4.61865	5.25093	4.90885	4.95007	4.6184	4.4955	4.4779
138741	4.70352	4.74931	4.65328	4.64842	4.20694	4.87365	4.79382	4.19561	4.18574	4.32302	4.61606	4.91586
138792	9.36226	8.56187	9.85308	8.9858	9.68836	8.35028	9.95372	9.5032	9.99156	8.90246	9.87991	8.47252
138793	9.72627	9.35655	9.82824	9.31608	9.70487	9.30791	9.97144	9.51247	9.7654	9.11911	9.69101	9.0398
138839	9.7231	9.60367	9.99973	10.0258	10.0302	9.67048	10.009	10.0013	9.96373	9.78009	9.58943	8.98333
138870	4.46566	5.23292	4.83013	4.68768	4.81467	4.49926	5.70566	5.69828	4.90145	5.26836	4.81969	5.01291
138876	7.46709	6.71665	7.5215	6.5738	7.6134	6.95943	7.6749	7.07635	7.60655	6.88089	7.37232	7.32715
139020	9.0295	9.48804	9.22668	9.52956	8.92148	9.32028	9.12211	9.39078	9.0156	9.53414	9.32444	9.07251
139028	8.932	8.83105	8.74063	8.97639	8.8184	8.8622	8.7662	8.99241	8.72558	8.8571	8.85875	8.59343
139037	5.4206	5.67154	5.74114	5.08153	5.12557	6.12405	5.70566	5.4987	5.46435	5.16795	5.09794	5.53376
139040	4.46566	5.67154	5.39651	6.30441	5.23951	5.41377	6.14657	7.06195	4.75021	6.04642	5.0173	5.06269
139052	9.2095	9.24075	9.30754	9.11439	8.96822	9.05054	9.13598	9.08826	8.93673	8.98311	9.08265	9.05176
139061	7.05696	6.91713	6.54151	6.6413	7.14852	6.59351	7.49015	6.48915	6.69981	7.11343	6.88023	6.53976
139164	6.45723	6.08944	6.49824	4.64842	5.66602	6.26708	4.99201	4.28829	4.77179	4.53037	5.21147	5.66802
139169	5.2883	4.63752	4.17801	4.55042	4.23168	4.96238	4.4144	3.99881	4.20732	3.76336	3.84749	4.07157
139206	6.57262	4.16403	6.40185	4.90312	6.03128	5.53179	6.34711	4.25231	6.79076	3.76336	5.93701	4.71177
139220	5.40009	4.74931	5.99423	5.27175	5.4702	5.08295	6.19111	5.84111	5.85835	5.61089	6.11472	4.23579
139245	5.6505	6.65914	5.54934	6.39313	5.51939	6.69723	5.51697	5.85307	5.36315	6.47022	5.33954	6.91426
139271	8.62397	6.56731	6.56957	6.39313	6.75064	5.06212	6.13622	5.09369	5.94242	5.94099	6.18208	5.2916
139302	6.8884	5.67154	6.39278	5.52602	6.57056	5.38168	6.86105	4.94218	6.36782	4.20727	6.38506	5.8799
139340	7.80547	7.69684	7.48785	7.53888	7.61695	7.60875	7.21902	7.30809	7.49391	7.61436	7.45688	7.71425
139357	7.53844	7.59604	7.85754	7.8526	7.82438	7.40783	7.61118	7.76073	7.69031	7.58951	7.78501	7.02644
139390	6.43962	6.57719	6.63201	6.58255	6.29633	6.49938	6.56815	6.75534	6.77788	6.43053	6.55416	6.11074
139400	3.80308	3.60213	3.9905	4.20997	4.10519	3.94349	4.52058	4.78082	3.97584	3.73814	3.87045	3.64585
139419	8.91084	8.91188	8.85552	8.86641	8.9264	9.11098	9.05022	8.72999	8.82951	8.71373	8.88852	8.75777
139484	4.3616	4.84766	4.91998	4.55042	4.32659	5.87318	5.32287	4.65029	5.19939	5.26836	4.57063	5.35471
139485	9.33763	7.0398	7.62635	7.78994	9.15452	7.22228	7.73439	7.58719	7.58136	8.07831	9.00725	7.35667
139486	7.50354	7.25372	7.00441	7.24136	7.37821	7.15034	7.4099	6.96819	7.15905	7.52077	6.9513	7.13646
139507	10.3633	10.1798	10.1651	10.1655	9.98524	10.0504	10.0305	10.1063	10.146	10.3445	10.1818	10.3046
139537	4.51862	4.99981	4.6013	5.16404	4.35101	4.49926	4.14929	4.43153	4.16563	5.19319	4.09791	4.20579
139549	5.38108	5.9047	5.2443	6.36485	5.10428	5.77848	6.36234	6.91211	5.21745	6.35727	5.98715	6.38462
139591	4.46566	4.58402	4.40515	4.05879	4.77064	4.64303	4.14929	3.6793	3.83993	4.67411	4.27799	4.07157
139607	5.91037	5.59496	5.10305	5.21909	6.25654	4.78489	5.41277	4.66858	4.67945	6.08421	6.01104	5.06269
139646	5.81952	5.63363	5.79716	5.46498	6.18884	5.34005	6.10436	6.0914	6.02074	4.67411	5.19499	5.70767
139673	6.97095	7.10087	6.81502	6.87691	6.01153	7.04873	6.70837	6.56606	6.15732	6.17607	6.36723	6.69297
139686	7.64702	7.37502	7.96038	6.96313	8.64642	7.61949	8.38165	7.56181	7.87094	6.12959	8.89695	7.45246
139705	6.47205	7.0398	6.19837	6.79742	6.39626	7.04299	6.89592	6.80075	6.73949	7.57049	6.48275	6.69297
139753	8.99131	8.9058	9.53006	9.17343	9.09486	9.07462	9.45691	9.23399	9.36763	8.93317	9.05575	8.68486
139758	6.63103	6.30223	6.53335	6.38342	6.19925	6.29192	6.2478	6.40474	6.43598	6.32875	6.27446	5.64779
139793	10.137	9.4806	10.9447	9.76249	10.6795	9.4061	10.9785	9.91704	10.8257	9.69093	10.5964	9.20057
139819	8.14405	7.88958	8.50353	7.99916	8.1631	8.01047	8.42884	8.20615	8.45108	7.9491	8.0884	8.01404
139868	4.44097	4.69195	4.97796	5.04809	4.74577	5.24535	5.44712	5.35933	5.1012	4.70499	4.79834	4.28749
139884	5.55116	5.09449	5.20305	5.30663	5.8955	6.22927	6.03163	5.47627	5.99636	5.50252	5.582	5.68845
139950	5.49613	4.33563	4.94236	5.16404	5.75584	4.74061	4.78137	5.4987	5.14328	5.01072	5.30231	5.06269
139952	7.58026	3.7552	6.97246	4.52882	6.66064	4.96238	6.52834	4.21468	7.15538	4.40888	5.71735	3.31176
139986	5.51379	4.47399	5.36541	4.20997	3.93744	4.64303	4.347	4.65029	5.14328	4.29134	5.37911	4.61038
140003	5.13819	6.02666	5.31683	5.96283	5.78464	5.82736	6.8116	5.91822	5.56338	6.58605	6.2128	4.96392
140013	8.30915	7.84327	8.87483	8.46635	8.29029	8.31216	8.64595	8.45831	8.64862	8.55932	8.39116	7.89931
140014	6.65606	6.75835	6.75725	6.49077	6.33238	7.25288	6.79937	6.60551	6.57602	6.17607	6.36723	6.89558
140060	5.72943	5.74278	5.36541	4.55042	4.64622	5.38168	4.02673	4.37776	4.56488	4.53037	4.40227	4.01676
140075	6.4991	7.60915	6.37253	7.24136	5.81344	7.97572	5.73959	7.65253	5.63195	6.24094	6.9405	7.97199
140090	5.31021	6.14555	5.34848	6.04019	5.435	6.57634	5.92236	6.24524	5.64601	6.24094	5.75395	5.70767
140116	5.2883	5.37935	5.48471	5.74403	5.60079	6.12405	5.32287	5.27736	5.74885	5.94099	5.68944	5.72749
140172	7.13184	6.01143	7.16468	5.52602	7.42959	4.91586	7.12507	5.15823	7.28509	5.78847	7.25289	6.57199
140213	5.32746	5.43981	5.66111	5.5398	5.86594	6.30862	5.61884	5.69828	5.81953	5.69205	5.45172	5.33278
140217	6.43962	5.23292	6.18855	6.24705	6.5485	5.70246	6.34711	6.18957	6.5994	5.78847	6.01104	5.84775
140221	7.05696	6.85232	6.49824	7.33432	6.6733	7.70665	7.38073	7.36682	7.1307	7.76738	7.08616	7.57941
140243	6.8884	7.11739	6.91168	6.88872	6.75599	7.59691	6.82458	6.56606	7.03367	6.938	6.76186	7.47308
140252	5.16121	5.29531	4.83013	5.43356	5.50315	4.36377	5.97619	5.56359	5.21745	5.69205	4.61606	5.76253
140253	3.4163	4.36369	4.17801	4.25526	3.50928	3.7135	3.9363	4.28829	3.90766	4.55948	3.38327	3.64585
140280	8.10084	8.18952	8.32015	8.11557	8.33004	7.98416	8.32182	8.16157	8.48428	8.38542	8.16954	8.37491
140304	4.46566	6.65914	4.40515	5.20115	4.86212	5.19979	4.55388	5.2181	4.96884	4.43886	4.30295	5.22521
140349	5.72943	8.78709	6.58291	7.14657	5.63381	6.83077	6.64916	7.05251	6.1208	7.08812	6.44766	8.07494
140386	5.66521	5.18679	5.05941	4.80145	5.72601	4.93724	5.54676	4.45065	5.56338	5.78847	5.37911	6.11074
140405	3.66283	3.83169	3.84017	3.98656	3.98537	4.02554	3.72306	4.07346	4.20732	4.67411	4.11802	4.26463
140445	6.02596	5.94952	6.00726	5.49694	5.61744	4.88513	5.17869	4.59914	5.71997	5.76899	5.26554	6.33201
140446	5.4206	5.31866	5.38064	5.066	5.16364	5.61946	4.57618	4.90885	5.1012	4.87686	4.42878	5.76253
140499	8.86036	9.31856	8.76746	9.18847	8.94653	9.13606	8.96901	9.34384	9.00917	9.60781	9.23878	9.4628
140511	6.18851	6.88472	6.30588	6.49941	7.20244	6.44729	8.28704	6.0709	6.67539	7.57674	7.13942	6.77647
140546	3.85264	3.85719	3.56217	3.69136	3.7553	3.72213	3.71287	4.43153	3.92945	4.67411	3.60232	4.01676
140548	10.242	6.74953	9.00964	6.19718	9.64211	7.29073	10.051	6.21777	10.0618	6.02808	8.9397	6.28761
140567	14.381	12.45	14.4746	12.7692	14.4789	11.4294	14.5074	12.9026	14.4871	12.4757	14.4365	11.9575
140573	4.82236	5.47783	5.79716	6.09743	4.81467	6.49938	6.543	6.45829	5.32813	5.75114	5.92437	5.41411
140582	7.12585	7.10087	7.06599	6.90871	7.32956	7.37282	7.05921	6.83157	7.00317	6.80544	7.10246	7.07484
140614	5.6009	6.34884	5.76948	6.23667	6.47278	5.19979	7.39705	6.30268	6.23118	7.42737	6.46864	6.21783
140623	10.489	10.3805	10.5669	10.8811	10.4468	10.7012	10.6228	10.9483	10.7928	10.9991	10.5594	10.4585
140637	4.57305	5.09449	4.8076	5.23652	4.92767	4.91586	5.11239	5.03575	5.14328	6.31468	5.37911	4.89254
140638	5.69519	5.43981	5.34848	4.92064	4.72202	4.38305	4.11972	4.7634	4.37762	4.07252	4.59315	4.76799
140652	4.94223	4.84766	4.31649	4.45441	4.30366	5.14824	5.19952	4.7634	5.23494	4.79965	5.31936	4.26463
140668	4.51862	4.47399	5.2635	4.99343	4.57365	4.59505	5.09877	5.31915	4.87861	4.58899	4.92863	4.4779
140694	5.05194	4.74931	4.43083	4.58987	5.39707	6.05986	4.50831	4.79845	5.16061	6.15925	5.33954	4.91586
140721	5.07298	4.82252	5.2443	4.88231	4.99788	4.74061	5.7671	5.52392	4.79313	4.95728	4.4955	4.61038
140802	5.63477	5.51769	5.2443	5.38919	5.51939	4.78489	5.04852	5.38998	5.41471	5.52503	5.67503	6.05158
140813	9.5122	9.02787	8.684	8.45841	9.19422	8.33985	8.89933	8.35109	8.8477	8.55932	8.84894	8.07873
140876	4.2512	4.41833	4.6013	4.23256	4.72202	5.06212	4.60994	4.21468	4.37762	4.07252	4.25635	3.82945
140888	7.3604	7.32557	7.40274	7.5347	7.34525	7.71443	7.62474	7.79384	7.65777	7.52742	7.60242	7.2394
140908	5.32746	5.89057	5.51889	5.46498	5.60079	5.75069	6.97749	5.74282	5.18088	6.32875	5.55101	5.16027
140911	5.38108	5.25589	4.13742	4.76112	5.80031	5.14824	5.73959	4.97246	5.48021	5.84744	5.1774	4.96392
140924	5.1827	7.04573	5.1645	7.06122	4.9737	7.29073	4.90628	7.10562	4.83723	7.56573	5.19499	7.13646
140955	4.46566	4.97597	4.38306	4.82426	5.02007	4.10805	5.8489	5.27736	4.61503	5.97703	4.95052	4.12363
140966	5.13819	5.16376	5.08032	4.76112	5.69718	5.50807	5.01404	4.58117	5.56338	5.94099	5.33954	5.11262
141039	6.4991	6.41034	6.32633	6.16171	5.66602	6.56116	5.90265	5.62187	5.94242	6.04642	6.234	6.28761
141060	3.66283	3.93142	3.73847	3.87209	4.32659	3.90385	4.91678	4.27114	4.47303	4.85225	4.35087	3.67432
141094	5.9705	5.70577	6.74942	6.33344	6.0929	6.76027	6.76628	5.76486	6.75843	6.38197	6.64066	5.76253
141096	8.85048	5.9963	8.57075	6.01498	8.66759	5.7874	8.74988	6.41911	8.73562	5.36815	8.33846	5.20134
141117	5.31021	5.9047	5.20305	5.46498	6.04396	4.96238	6.62737	5.27736	6.07165	6.90059	5.93701	6.57199
141132	9.55679	9.36334	9.33458	9.22211	9.46214	9.4078	9.33057	9.14031	9.5064	9.46633	9.40217	9.3504
141162	8.74261	8.23273	9.30247	8.42656	9.041	8.65881	9.37332	8.3234	9.33667	8.40449	8.96556	8.45348
141168	9.40479	10.3898	9.26053	10.3098	9.24166	10.4096	9.3775	10.3362	9.49206	10.587	9.39689	10.7284
141176	5.81952	5.85702	5.34848	4.92064	4.86212	4.46188	4.28769	4.37776	4.24918	5.01072	4.59315	5.68845
141194	11.6185	11.2725	12.0069	11.2739	11.9019	11.6227	12.066	11.7033	12.0455	11.5001	11.9807	11.512
141205	5.9705	10.0157	6.30588	10.3367	6.11284	10.0125	6.08533	10.2953	5.1012	10.4514	5.67503	9.74228
141231	6.10793	6.71665	5.86751	6.54798	6.20992	7.43864	6.31527	6.68749	6.04846	6.39456	6.59065	7.33639
141246	8.56619	7.70714	7.33636	8.10273	7.62679	8.16424	6.70172	8.06131	7.32854	7.39153	7.37232	7.56088
141277	7.18973	7.21205	7.27333	7.08375	7.61695	7.49752	7.41929	7.58719	7.30786	7.47314	7.49537	7.44682
141281	5.45858	5.93373	5.08032	6.06397	6.29633	5.71289	7.08295	6.1743	6.07165	6.3696	6.10225	6.2309
141284	6.35267	5.9047	6.49824	5.71535	6.57056	5.73116	5.8666	5.64783	5.99636	6.99766	5.76473	6.4239
141419	5.16121	4.92962	5.2635	5.30663	5.08354	5.86483	5.01404	4.83264	4.65866	4.90447	5.1774	5.60982
141445	7.29014	7.46421	7.44322	7.55141	7.36371	7.63396	7.15694	7.40516	7.2997	7.65454	7.59108	7.60767
141462	5.6009	5.65356	5.9791	4.92064	5.50315	5.55053	5.92236	5.23159	5.69001	6.08421	5.22902	5.84775
141499	7.31558	6.84281	7.55391	7.68638	7.54639	7.84513	8.07174	7.94245	7.69879	7.7453	7.80513	7.51556
141514	6.30418	6.3621	5.95627	6.00306	5.8955	6.17651	6.29877	5.34636	5.77811	5.50252	5.79102	6.947
141555	10.0729	6.64113	13.5186	4.82426	11.988	5.31836	13.087	5.92865	12.7165	4.43886	12.5578	8.80115
141582	6.61033	6.14555	6.86725	6.29245	6.624	4.80562	5.81902	6.70845	6.56134	5.50252	6.67982	5.20134
141597	5.69519	5.49618	5.00084	5.066	5.50315	6.51452	4.74768	5.04965	5.21745	5.21716	5.77746	5.92582
141605	6.93278	6.83518	7.20322	7.31338	6.97059	5.91474	7.24258	7.96234	7.08095	7.43489	7.05329	7.41951
141662	5.69519	4.06199	5.83988	4.02379	5.66602	4.01626	5.0874	4.27114	5.66128	4.1009	4.4955	4.84293
141670	7.35537	7.33619	7.13538	6.66395	7.10092	7.10275	7.06568	6.63077	7.27192	5.96132	7.32561	6.95592
141677	4.60006	4.69195	5.58107	5.16404	4.83876	5.84667	5.69552	5.57629	5.52924	4.95728	5.51968	5.16027
141681	8.29011	8.69965	8.75474	8.88062	8.8023	8.88675	9.05411	9.12259	8.7923	8.40102	8.72881	8.43793
141709	6.86894	5.81112	6.46484	5.84557	7.14425	5.03711	6.26561	6.32935	6.95383	6.04642	6.43824	6.17299
141763	7.16151	6.86063	7.09697	7.33919	7.94795	6.25903	8.07671	7.49111	7.16878	6.91002	8.03151	6.14049
141804	4.96553	5.37935	4.76616	5.08153	4.95379	5.36028	4.79382	4.97246	5.36315	5.50252	5.48709	5.95994
141808	7.03991	7.8181	7.25848	7.18164	7.15282	7.55554	7.14471	7.35133	7.25727	7.17769	7.33018	7.64997
141870	6.2365	6.27524	5.99423	6.92049	6.624	5.96848	6.14657	7.30129	6.32948	7.17075	6.65335	5.89597
141873	8.64518	9.12711	7.974	8.3934	8.42043	8.84323	8.06606	8.51861	8.20269	8.28922	7.67248	7.93004
141882	4.30144	4.03712	5.08032	5.41954	4.47255	5.37151	5.11239	5.2181	4.85815	4.01893	4.52152	4.20579
141890	7.37085	3.58067	7.74005	4.18804	6.837	4.56001	7.50407	4.05431	7.90323	3.58032	6.3041	4.23579
141918	4.94223	4.25764	4.31649	4.17085	5.26022	4.57081	4.06886	4.28829	4.61503	5.63056	4.4955	4.55935
142020	5.1827	4.90475	5.12467	4.92064	4.95379	5.29422	4.80315	4.56254	5.23494	4.85225	4.7544	4.91586
142052	5.26822	5.0437	5.58107	5.68786	4.92767	5.82736	5.43652	6.13026	5.19939	5.82757	5.67503	5.64779
142099	4.87085	6.60617	4.76616	5.56995	4.88358	5.575	5.62907	5.85307	4.65866	4.79965	4.9093	6.71073
142108	11.7304	10.1303	12.8832	10.386	12.3201	10.2291	12.9458	10.55	12.8976	10.7822	12.0765	9.87268
142112	5.31021	4.5309	5.69509	5.59982	5.02007	5.8059	5.12459	5.35933	5.70545	4.85225	5.19499	4.36648
142135	5.22192	5.65356	4.5511	4.29592	5.53639	5.39228	4.30544	4.0347	4.42657	3.94792	4.81969	3.8573
142140	6.30418	5.55735	7.52504	6.31431	6.98944	6.33483	7.33068	6.68749	7.3245	6.58605	7.30313	5.92582
142179	5.00817	4.44655	5.28213	4.99343	3.84333	5.18762	4.71349	4.54338	4.20732	3.94792	4.4955	4.44999
142190	4.41402	4.01275	4.03112	3.74357	3.40284	3.96287	3.05298	3.39494	3.65561	3.89231	3.75609	3.48803
142228	4.2512	4.36369	3.70136	4.25526	5.4702	4.36377	4.90628	4.1442	4.20732	5.26836	4.52152	3.64585
142258	5.00817	4.92962	5.03929	4.5707	4.92767	5.50807	5.11239	4.0347	4.70207	5.21716	4.9093	5.47703
142301	7.29014	8.4679	7.21568	8.31001	7.37821	8.80918	7.14471	8.62435	7.30786	8.3161	7.49537	8.55318
142324	5.79097	6.27524	5.8973	5.89199	5.72601	4.63094	5.07486	5.80783	5.94242	6.62909	6.03375	5.82994
142331	4.05477	4.58402	3.66224	4.60948	4.62304	4.13605	3.90954	4.72382	3.81833	5.69205	4.40227	5.45699
142342	7.73846	5.98029	7.87736	6.90871	8.02145	6.09527	7.99761	7.20188	8.16802	6.74136	8.3958	6.83345
142364	9.38202	9.38119	8.95388	9.21522	8.7833	9.28808	9.00563	9.14031	8.72877	9.32902	9.13071	9.20945
142379	4.3616	4.06199	4.11628	4.45441	4.59976	4.77326	5.45665	4.63388	4.96884	5.31677	4.88977	5.33278
142488	9.18883	8.52923	9.00387	8.80733	8.7248	8.85714	9.141	8.71377	8.94708	8.47078	9.01249	8.32997
142500	5.56689	5.23292	5.34848	5.09848	5.28106	4.79488	5.30251	4.97246	4.72646	5.97703	5.582	5.70767
142532	6.735	6.78367	6.41005	6.66395	6.43626	7.28082	5.74995	6.66205	6.28002	6.34382	6.57764	7.49163
142574	5.77706	5.51769	5.51889	4.15327	5.94916	5.50807	5.36852	4.46849	5.69001	4.79965	5.45172	6.25963
142587	4.67703	4.11286	4.19923	3.87209	4.37713	5.01263	3.82746	3.74521	4.45068	3.37898	3.84749	5.18148
142662	3.43945	4.92962	3.18668	4.02379	3.80063	3.18926	3.39647	3.61599	3.187	3.81578	2.89492	3.46708
142667	5.36091	5.02217	5.64357	5.93838	5.60079	5.21361	4.85909	5.66257	5.19939	5.61089	5.85977	5.01291
142669	7.26007	6.70619	7.33636	6.66395	7.29306	6.81569	7.05431	6.64364	7.10766	6.01315	7.04784	7.09897
142671	4.3616	4.16403	4.85139	4.49272	5.08354	4.90388	5.22157	4.56254	5.16061	5.34183	5.07942	4.33879
142689	7.68412	9.84227	7.01997	8.96192	7.68116	9.96783	7.26075	9.06909	7.06499	9.01038	8.03151	10.465
142703	5.63477	5.55735	5.34848	5.55416	4.77064	5.74162	4.78137	5.38998	5.03712	5.41187	5.26554	5.06269
142713	6.71315	4.87479	6.48156	4.29592	6.82737	3.54333	6.41673	5.40363	6.6196	5.45836	6.40459	5.43574
142717	6.63103	6.88472	6.63201	7.17082	6.91153	7.1566	6.99328	7.14451	7.05601	7.05333	6.84939	6.70162
142745	4.80085	4.5309	4.96037	5.62502	5.08354	5.24535	5.8489	5.35933	5.52924	5.75114	5.83262	5.41411
142765	5.16121	4.99981	5.2443	5.18204	5.32075	5.62994	5.31255	4.46849	5.19939	5.16795	5.24593	4.91586
142794	10.0062	8.38121	8.98584	10.4858	10.4869	11.0485	9.16506	10.614	9.16594	11.3745	10.457	11.9566
142824	5.71167	5.45994	5.28213	5.68786	5.50315	6.06781	5.8666	5.98333	5.63195	5.45836	5.55101	5.41411
142826	10.3483	10.8687	10.4734	10.5901	10.4093	10.6543	10.4037	10.4981	10.3438	10.7044	10.616	10.4245
142854	8.87147	8.78134	8.99181	8.83937	9.14433	8.77022	9.05939	8.97818	8.98779	8.48268	8.78081	8.528
142858	4.17783	4.01275	4.4565	3.91108	5.26022	4.12715	4.09544	4.86986	5.21745	4.15046	5.3956	4.33879
142878	4.30144	4.72034	5.34848	5.68786	4.40126	5.62994	5.94204	5.80783	5.23494	5.16795	5.09794	4.68473
142899	5.38108	6.39852	5.48471	5.23652	6.64558	5.17521	4.70319	5.56359	5.52924	6.28729	6.61178	6.91426
142929	8.61094	9.1935	9.16277	9.09521	9.1874	9.04828	9.09468	9.01289	9.21557	8.60246	8.92052	8.69725
142934	6.18851	5.63363	6.02955	5.37288	5.66602	6.04335	5.9953	4.94218	5.49736	5.84744	5.62634	6.49471
142954	5.13819	9.69431	5.12467	9.65568	4.74577	8.92343	5.38113	9.53312	4.33397	9.22147	4.77623	8.37018
142960	6.735	7.06623	6.72429	7.28516	6.68573	6.57634	5.90265	7.14451	6.38462	6.81554	6.46165	6.78713
142987	6.18851	5.93373	5.79716	5.80865	6.13749	5.24535	5.17869	5.90717	5.80587	5.67193	5.96139	5.77789
142990	7.5919	7.67452	7.88331	7.49256	7.78567	6.71119	7.4099	7.48487	7.53429	7.50894	7.53832	7.36997
142998	3.87796	3.55977	3.92652	4.02379	3.73128	4.31988	4.26742	3.88766	4.05862	3.86498	3.54123	3.34942
143018	7.76387	5.43981	7.48384	4.92064	7.76717	4.29153	7.24742	4.70524	7.69327	5.16795	7.20067	5.2916
143030	5.45858	4.84766	4.76616	5.46498	4.30366	5.40364	5.43652	5.93972	4.20732	4.79965	4.59315	4.91586
143038	4.75341	5.02217	4.67624	5.32224	4.81467	5.04952	5.58967	5.27736	4.87861	5.45836	5.07942	4.50437
143049	9.35845	9.49664	9.46241	9.54648	9.57013	9.49211	9.69147	9.59285	9.6896	9.43794	9.38169	9.31388
143052	5.05194	4.99981	5.08032	3.95036	4.86212	5.64828	5.03815	4.86986	5.03712	4.32302	4.57063	4.81752
143091	5.36091	6.05906	5.85421	6.01498	6.71227	5.23454	6.92921	6.44938	6.36782	6.96856	6.55416	5.16027
143109	7.05696	6.61346	7.02996	6.82444	7.19471	6.97233	7.16708	7.09194	7.30786	6.96856	7.09398	6.71073
143164	8.65329	8.80683	8.51807	8.62164	8.45734	8.83741	8.56405	8.73494	8.3001	8.83965	8.66507	8.62776
143222	5.09615	5.23292	4.43083	5.55416	6.11284	4.82788	6.83568	5.84111	5.21745	5.96132	5.41584	5.47703
143268	8.63271	9.68566	9.08967	8.48396	8.89573	8.85852	8.628	8.48656	8.72401	8.14844	8.8571	9.37221
143287	5.81952	5.72255	5.59711	5.67458	5.81344	6.93546	5.90265	6.0032	5.85835	5.67193	5.64253	5.53376
143314	6.59448	5.59496	6.62496	5.44992	6.52965	6.39196	6.27302	5.09369	6.46079	5.14185	6.54014	6.03859
143320	9.71868	9.99389	10.1235	10.2066	10.2687	10.1655	10.3846	10.0992	10.2527	10.2156	10.4055	10.1064
143325	5.53205	4.82252	5.48471	4.3343	5.435	5.34005	4.87117	4.50549	5.2913	5.48165	4.59315	5.94248
143341	6.61033	7.18118	6.74942	7.25953	6.91153	6.15084	5.9953	7.27063	6.77185	6.90059	6.66617	6.45778
143377	6.70591	6.9742	6.76893	7.23536	6.73515	7.18817	7.09471	7.24024	6.60533	6.99766	6.89548	6.49471
143379	6.8884	7.67452	7.18299	7.13462	7.33755	5.90335	7.2869	6.37342	7.61669	6.68607	7.30313	7.47951
143382	6.61844	6.37423	6.75725	6.38342	7.16898	5.82736	6.57527	6.64364	6.92704	6.62909	7.39606	6.09634
143389	5.00817	5.14291	5.10305	4.95794	5.16364	4.23905	5.36852	4.88808	4.37762	5.31677	4.64094	4.17909
143395	6.71315	6.90058	7.17916	6.65569	7.02467	6.74918	6.74033	7.04288	7.18932	6.84176	6.95656	7.47951
143415	4.62515	4.47399	4.05211	4.72658	4.37713	5.22501	4.08461	5.12688	5.05815	5.9035	4.59315	4.55935
143435	7.8486	7.60442	7.08579	7.43808	7.53164	7.97925	7.4099	7.20188	7.40452	7.26407	7.33018	7.79869
143436	5.22192	5.27476	5.86751	4.17085	4.88358	6.45398	6.01315	4.32267	5.63195	5.45836	5.13516	5.08856
143440	6.77372	6.39852	6.52628	6.23667	6.23001	6.82339	6.2287	5.87498	5.96936	5.9035	6.19254	6.70162
143460	10.5198	10.6143	10.8692	10.8532	10.6685	10.6232	10.9284	10.744	10.9759	10.5366	10.8559	10.5278
143462	7.01333	6.33766	6.95898	6.42855	7.24066	7.466	7.37577	5.98333	7.06102	6.61824	7.14916	5.2916
143463	6.59448	6.23925	6.73752	6.65569	6.76291	5.7874	6.42366	6.95117	6.91141	6.14326	6.69358	5.51628
143465	5.11795	5.23292	5.94407	5.44992	6.29633	5.86483	6.28196	6.02395	6.47613	6.44326	6.57031	5.82994
143487	6.00012	5.25589	5.1645	5.2877	5.63381	4.41435	4.57618	5.52392	4.42657	4.6453	5.37911	5.64779
143500	4.46566	4.58402	4.50493	4.37208	4.37713	4.47509	4.31391	3.7119	4.0165	4.32302	3.82296	4.79255
143560	9.27841	10.7712	9.2048	9.29208	9.48136	9.70931	9.93638	9.23771	9.72382	9.75044	9.61874	10.6603
143563	9.59077	9.84227	9.34878	10.122	9.7182	10.0827	9.39513	9.83485	9.68501	10.2569	9.69473	9.88026
143577	5.76413	5.18679	5.41396	5.6113	5.58515	6.13378	5.81902	5.09369	5.69001	5.94099	5.30231	6.47081
143580	13.8532	13.6583	13.3082	13.597	13.3568	13.4688	13.2357	13.566	13.4345	13.2127	13.5395	13.8035
143583	8.44997	7.77748	8.08681	8.08002	8.53704	7.539	7.98744	7.71063	7.97585	8.06425	8.37047	8.25418
143591	5.38108	5.29531	4.8076	5.13232	5.56999	5.4236	4.6915	5.38998	4.8156	5.11528	5.24593	5.2473
143614	4.87085	4.25764	4.89768	5.46498	5.08354	5.60809	6.3235	6.12043	5.14328	5.78847	5.21147	5.27098
143657	10.3693	10.7687	10.4578	10.8102	10.6136	10.843	10.5568	10.6588	10.5286	10.6593	10.5193	10.8354
143663	7.51958	7.07255	7.32716	6.76803	7.39653	6.7935	7.20828	7.17903	7.2997	7.46022	7.26923	7.17162
143698	7.4283	7.35287	7.44322	7.58976	7.44956	7.86999	7.9364	7.66509	7.48179	7.43489	7.51787	7.33639
143709	9.08131	9.60097	9.25136	9.6243	9.18198	9.37761	9.11061	9.13353	8.71601	9.94178	9.29273	9.28474
143749	7.66608	7.58642	8.1486	7.8084	8.12733	7.69171	8.09898	7.71566	7.88625	7.60141	8.19728	6.74712
143758	9.18444	10.233	9.94502	9.56643	9.14327	9.70339	9.62757	9.32187	9.68057	9.17302	9.03454	9.06096
143762	12.197	12.2454	11.8984	12.1419	11.9986	12.3358	11.9614	12.0548	11.9006	12.0231	12.2257	11.9181
143786	5.00817	5.02217	5.62746	6.14788	4.13111	5.76	6.11295	6.13913	4.72646	4.85225	5.22902	4.81752
143793	5.05194	5.55735	5.33348	5.97581	5.48765	5.10492	6.93371	6.1743	5.49736	6.6072	6.03375	5.41411
143798	6.55705	7.72309	7.17318	7.57017	7.30885	7.48467	7.38937	7.85433	7.93622	8.19239	8.00271	8.33856
143801	13.7242	13.6095	13.5222	13.7992	13.7792	13.7372	13.5666	13.745	13.6562	13.6929	13.6972	13.6648
143807	10.4786	11.0012	10.3438	10.9755	10.6884	11.0003	10.4753	10.8174	10.4892	11.1615	10.8058	10.9493
143825	6.76972	7.47904	7.04704	7.22459	6.37864	7.41525	7.16665	7.1516	6.95696	7.30665	6.96448	7.29812
143833	8.65749	7.50028	9.17658	7.25953	10.0122	7.44246	9.76264	7.17903	9.57892	6.938	10.4096	6.58224
143838	7.45938	8.23672	7.56637	8.21913	7.65666	8.21142	7.71556	7.881	7.68537	8.3343	7.67248	7.67091
143858	8.60075	8.95908	8.42298	8.46635	8.30274	8.77722	7.75451	8.08538	8.29339	8.62984	8.2048	8.90142
143871	13.4014	10.8298	14.1406	11.3291	14.1975	9.73387	14.2542	11.4212	14.1602	11.5379	13.8359	10.5413
143893	7.60409	8.0845	7.80331	7.89664	7.70597	8.06745	7.4264	7.58388	7.7589	7.79749	7.6786	7.77264
143897	6.22362	6.64113	6.30588	5.55416	5.64994	3.94349	4.01635	5.41931	5.67528	6.57511	6.254	5.90931
143899	8.58695	9.39047	8.66614	9.04021	9.01934	9.25214	9.15153	9.16599	8.97282	9.06726	9.28515	9.70559
143906	4.72677	5.10281	5.32247	4.92148	4.99626	5.06003	4.77657	5.16188	5.28871	5.38142	4.73772	5.31485
143917	8.22384	7.60915	8.27815	8.02916	8.61185	7.70665	8.3311	8.11395	8.54362	7.44715	8.42766	7.68596
143936	8.77655	9.09463	8.84525	9.14712	8.92457	9.17018	8.86729	8.9208	8.77524	9.27367	9.09113	9.25543
143946	9.26191	10.8414	9.51056	9.14627	8.90417	9.3281	8.87943	9.50646	8.86328	9.98429	9.1185	11.3488
143952	13.6337	13.952	13.8173	13.9992	13.889	14.0046	13.8587	13.9428	13.8648	14.006	13.9266	13.9873
143955	12.2845	12.7186	12.083	12.1045	11.8566	11.9226	11.8661	12.1922	11.9698	12.8344	12.4398	12.746
143958	14.2607	14.1281	13.874	13.7914	13.984	13.9668	13.898	14.0593	13.8758	14.2108	14.1009	14.1528
143961	9.64025	9.77887	9.31315	9.28396	9.27176	9.53607	9.16187	9.06764	9.27133	9.13398	9.2204	9.81721
143971	8.07069	8.57636	8.40707	8.53155	8.47239	8.46404	8.51591	8.79592	8.5553	8.96907	8.5056	9.15976
143973	7.18924	7.27558	6.61904	7.20581	7.75	7.00646	7.12615	7.76574	6.75292	7.19036	7.72089	6.82966
144011	10.0528	10.6818	10.2838	10.2297	9.99069	9.91707	10.2902	10.3229	10.0836	10.9945	10.5442	10.8849
144042	6.31166	7.0749	6.35844	7.29215	6.69134	7.22794	6.15524	7.07694	6.52659	7.35648	6.96533	7.42473
144056	14.9109	14.8872	14.8982	14.8537	14.9103	14.9006	14.9057	14.9076	14.9117	14.8682	14.8997	14.858
144059	8.83743	9.14275	8.70416	8.62855	8.59692	8.44844	8.6046	8.59281	8.53077	9.47798	8.46924	9.29736
144060	6.20104	6.41034	6.76893	6.72213	6.42829	6.93546	6.88523	6.93318	6.69981	7.11343	6.70733	6.85083
144091	4.69234	7.61541	4.1295	4.57393	4.68982	5.43386	4.25581	4.62772	4.71238	4.85502	4.35172	6.83386
144093	11.2913	11.8672	11.4209	11.4682	11.4825	11.5413	11.5318	11.7675	11.616	12.2571	11.9854	12.3222
144109	7.26007	7.93513	7.60361	7.59734	6.97546	8.03743	7.4833	7.50498	7.48605	8.3749	7.60242	8.05249
144129	8.49458	8.79942	8.24963	8.34332	8.04579	8.01863	8.04367	8.09926	8.11231	8.9593	8.25357	8.77536
144147	13.7966	14.1605	13.6137	13.7134	13.6732	13.7	13.644	13.8465	13.4409	13.9827	14.0443	14.1885
144154	6.2365	6.67979	6.78122	7.49256	5.435	7.22228	7.1388	7.21244	6.46835	6.14326	6.40459	6.0644
144168	8.30562	8.82672	8.42754	8.73818	8.28966	8.31952	8.13658	8.49987	8.40202	9.25907	8.82063	8.9329
144170	9.08282	9.78792	9.28533	9.37644	9.20466	9.45807	9.1491	9.44912	9.08906	9.97864	9.30714	10.0583
144173	11.7374	12.2837	11.6346	11.6186	11.5184	11.4247	11.3673	11.7145	11.2662	12.2596	12.0161	12.4979
144178	6.09676	6.90058	6.88848	6.92537	6.61156	6.49938	6.63547	6.90158	6.60533	6.94875	6.70733	6.79877
144184	9.25129	9.78575	9.32883	9.39447	9.10861	8.96531	9.3011	9.3103	9.26022	9.8674	9.1396	9.5081
144231	7.79366	7.52596	7.59295	7.51292	7.87898	6.86962	7.01928	7.65143	7.58838	7.64813	7.85619	7.31798
144265	6.21169	6.48409	6.72429	6.37369	6.38054	6.23952	5.92236	5.82981	6.36782	6.71875	5.91286	6.74712
144268	10.2878	10.3237	9.67356	9.79012	9.52555	9.76805	9.68417	9.95591	9.3107	10.1371	9.78395	10.3577
144329	8.57492	9.07599	8.5854	8.9155	8.29424	8.63239	8.44919	8.57659	8.44855	9.10816	8.71052	9.2221
170105	7.84122	7.74633	7.72155	7.93818	7.79493	8.00328	7.50407	8.04363	8.1612	8.24512	7.9873	7.91981
170115	8.91084	8.73283	8.48937	8.52304	8.67527	9.0064	8.41295	8.44397	8.67271	8.65446	8.67795	8.38307
170119	6.97665	6.9742	6.96801	7.03751	7.27566	5.23454	6.72258	7.2053	7.28509	6.54834	7.22806	6.51869
170122	7.42362	7.10087	7.38561	7.42614	7.2845	7.44904	7.36994	7.44939	7.37929	7.15524	7.60242	6.83345
170127	7.97952	8.67704	7.99982	8.40469	7.51006	8.83741	7.7759	8.66354	7.78566	8.7409	7.49537	8.6703
170134	6.7811	7.10087	7.06599	7.1759	7.13041	6.57634	6.84222	7.23614	7.20577	6.99766	7.15427	6.93102
170141	8.62047	8.92961	8.18613	8.86302	8.1746	8.53963	8.59977	9.07977	8.6606	9.01038	8.822	8.89092
170145	9.02115	5.53785	8.95683	5.21909	9.63649	6.07735	9.51433	4.68722	8.80929	4.58899	9.28068	5.8799
170148	11.0983	11.6098	9.98621	11.5527	11.1265	11.169	10.6948	11.8347	10.8741	11.4227	11.3788	10.9056
170152	5.26822	5.11962	5.20305	5.44992	4.99788	4.84143	5.13514	5.20385	4.56488	5.54956	4.59315	4.28749
170172	8.13198	8.52923	8.4315	8.7471	8.4468	8.53569	8.65489	8.93543	8.37013	8.80187	8.45953	8.17793
170177	5.81952	5.82614	5.54934	4.84454	5.81344	5.55922	6.28196	5.35933	5.36315	5.39055	5.37911	5.7463
170194	5.72943	6.01143	6.21919	6.96923	4.83876	5.77848	6.36234	6.59176	5.2913	5.11528	5.37911	5.81228
170198	11.4359	9.59899	11.4792	9.95616	11.7987	10.0767	11.8179	10.4227	11.8698	10.2862	11.7216	10.1511
170223	6.9196	7.66949	6.98375	7.39688	6.96616	7.51726	7.0374	7.60257	6.82675	7.06131	7.69234	7.71425
170225	7.13184	6.73441	6.94526	6.82444	7.21206	6.61035	6.39405	7.09194	7.20577	6.88089	7.02263	6.6498
170230	6.97665	6.42149	7.07033	6.62484	7.26837	6.19371	6.52834	6.84777	6.9427	6.56199	6.73391	6.44567
170231	8.46671	8.20303	8.43945	7.87538	8.0146	8.30026	8.24919	7.75495	8.2433	8.23391	8.16436	8.15126
170237	10.8518	7.64443	10.9559	9.7186	10.9688	8.51146	10.87	8.67792	10.98	9.11062	10.7179	7.46595
170255	6.06432	6.76621	6.4901	6.54798	6.97059	4.4259	6.61932	6.5787	6.78428	7.8317	6.96262	6.2309
170259	4.05477	3.88241	3.56217	3.98656	3.98537	3.70147	3.94562	4.1442	3.8627	5.82757	4.07407	4.36648
170260	8.85048	9.08012	9.37778	8.99111	9.21139	8.74233	9.295	9.46979	9.31772	8.91184	9.53287	8.54953
170261	7.8118	7.95592	8.22172	7.84164	7.99047	8.1874	7.94116	8.06131	8.31336	8.20984	8.11363	8.37902
170262	7.75262	7.9406	8.08265	8.32702	8.05919	7.82537	8.47058	8.26881	8.23474	8.17352	8.38068	8.02869
170268	9.12753	8.92961	9.59788	8.95615	9.32224	8.97023	9.66733	9.05414	9.62814	9.00476	9.38979	8.67366
170269	6.88235	7.13157	6.32633	7.03751	6.45732	6.5466	5.92236	6.87532	6.32948	7.12109	6.19254	6.83345
170270	6.25922	5.23292	6.52628	5.16404	5.69718	5.96848	6.12879	4.79845	6.28002	4.73713	5.582	5.2473
170303	6.99046	7.15481	7.09697	7.54302	6.49068	7.02625	6.96515	6.55884	6.89986	6.64055	7.08616	6.50769
170312	5.26822	7.72376	4.33977	6.9824	4.90564	7.32885	4.08461	7.46931	4.47303	6.78384	5.09794	7.78623
170319	6.96501	5.70577	7.29053	6.50706	7.63172	5.92385	7.29652	6.45829	7.74169	5.36815	7.33838	5.2916
170343	5.03049	4.74931	5.43237	5.63758	5.20076	5.79649	5.81902	6.08167	5.67528	5.36815	5.03712	5.01291
170355	8.01116	8.14827	7.88331	8.15605	8.14356	8.43926	8.03545	8.50902	8.16509	8.58642	7.96876	8.34329
170369	6.53034	4.63752	6.36294	4.95794	7.04951	4.88513	6.48449	5.66257	6.90586	5.01072	6.98431	4.65848
170414	3.57035	3.69025	4.05211	4.02379	3.63572	4.17796	3.92674	4.68722	3.81833	3.97213	3.38327	3.27274
170417	8.10429	7.36432	7.67056	8.08604	8.49119	7.35957	7.54207	8.24567	8.19762	7.84244	8.3207	7.63885
170427	6.2365	6.05906	6.00726	5.96283	5.63381	6.37571	5.65763	5.15823	5.14328	5.06451	5.43336	5.94248
170430	6.70591	6.90058	6.74346	6.95036	5.75584	7.1566	6.46105	6.41098	5.88839	6.47022	6.43824	6.11074
170443	8.38799	9.04924	8.1955	8.86641	8.5816	9.57173	8.3418	9.31321	8.21978	8.70171	8.7989	9.80542
170447	7.47474	7.89854	7.8519	7.91501	7.60572	7.67991	7.81094	8.03901	7.76164	7.86168	7.77751	7.4282
170454	4.87085	5.16376	4.69947	5.066	4.77064	5.29422	5.19952	5.43494	4.42657	4.53037	4.77623	4.39198
170456	6.67624	6.34884	6.31629	4.37208	6.0929	6.32674	5.4768	4.59914	6.17825	5.54956	6.12736	5.55287
170463	4.57305	4.30904	4.67624	3.7253	4.30366	4.54797	4.37122	4.16143	4.33397	3.99578	3.87045	5.06269
170479	7.35014	7.23273	6.86178	7.16637	7.04951	7.33356	6.68874	6.78315	7.01758	6.90059	6.65873	7.59588
170508	7.16151	7.43969	7.1743	7.2956	7.77496	7.16909	6.78924	7.51312	7.58771	7.28494	7.55093	7.27316
170512	7.21605	7.21841	7.20787	7.48327	7.783	6.78186	7.15694	7.54557	7.25292	6.88089	7.18391	6.48385
170557	7.78508	8.32206	8.08265	8.28134	7.95633	8.20427	7.88238	8.26688	8.01789	8.16175	8.02074	7.52689
170561	8.41601	8.32785	8.42298	8.48924	8.36455	8.49274	8.32182	8.41471	8.17782	8.3161	8.27061	8.28961
170567	7.1524	7.52003	8.73413	7.40539	7.22653	6.34268	7.79282	7.05775	7.28947	7.27675	6.86964	6.41073
170573	8.41321	8.68293	8.51807	8.4357	8.29938	8.89091	8.47584	8.4554	8.38625	8.51645	8.173	8.97116
170577	8.58041	8.43062	8.71108	8.67287	8.50206	8.42289	8.50294	8.64991	8.51426	8.3161	8.7989	8.15504
170591	8.19536	7.90312	8.33569	8.18103	8.46466	8.08561	8.21177	8.20102	8.17782	7.68975	7.99149	7.82524
170595	8.47733	8.9896	8.98186	8.91085	8.79155	9.15014	8.91924	8.90308	8.95498	8.96575	8.87165	8.81829
170597	5.00817	4.30904	4.57613	3.96937	5.18195	3.35068	4.14929	4.25231	4.33397	5.9035	4.30295	5.06269
170608	6.80167	7.21841	7.63362	7.35852	7.38184	7.30803	7.36529	7.71063	7.66371	7.48687	7.2147	7.59588
170609	8.15553	9.37333	7.55391	8.973	8.1746	9.4061	7.6006	9.20669	7.81252	9.18604	8.45417	9.44195
170610	7.99508	7.79797	7.49824	7.52947	7.82438	7.51237	7.62148	7.51312	7.69327	7.43489	7.91176	7.36268
170612	9.24696	8.64661	8.98186	8.96907	9.25443	8.7945	9.37616	8.9507	9.29394	8.7356	9.1293	8.65672
170624	6.81392	6.42149	6.41865	6.53835	6.75064	6.99364	6.37125	6.13913	6.54686	6.53349	6.69358	6.93858
170627	8.5098	8.68017	8.76498	8.53646	8.32093	8.5621	8.44203	8.54254	8.65224	8.40449	8.42219	8.09223
170633	5.05194	5.42009	5.64357	5.30663	4.99788	5.60809	5.56881	5.4987	5.37898	5.19319	5.19499	4.96392
170635	3.94899	4.44655	4.67624	5.066	4.42394	4.69317	5.79318	5.41931	4.61503	4.98463	4.77623	4.20579
170638	8.81463	9.14093	8.9786	9.0739	8.8137	9.15699	9.06969	9.16732	9.21787	9.84317	9.23665	9.57662
170641	8.07369	7.79236	7.72821	7.8526	7.92722	7.58835	7.88527	8.1533	7.98528	7.6941	8.05208	7.7374
170649	5.26822	7.97828	6.09939	7.38753	4.9737	8.00005	5.28095	7.21244	5.85835	6.86223	5.9732	7.49163
170651	6.36409	5.84107	6.63966	6.05189	6.86658	5.03711	6.40278	6.59879	6.57602	5.54956	6.2128	5.90931
170688	7.91318	8.04065	8.20912	8.31001	8.45084	8.33429	8.33688	8.28354	8.37695	8.27267	8.30186	7.46595
170706	7.66209	6.64113	8.16156	7.55518	8.02145	7.36844	8.25569	7.57066	8.08201	7.08812	7.81284	6.7299
170709	9.95038	9.63181	9.53006	9.51376	10.059	9.33007	9.48281	9.70876	9.60924	8.90935	10.0619	9.62495
170718	9.10435	8.79962	9.23767	8.82975	9.23596	8.80401	8.91924	8.80388	9.11873	8.8893	9.23203	8.89711
170720	4.57305	4.82252	3.62037	3.85151	4.47255	4.34187	3.6176	4.17901	4.18574	4.95728	4.35087	4.4779
170726	9.54667	9.79562	9.81281	9.69812	9.99377	9.87071	10.0135	9.78422	9.97415	9.63437	9.87456	9.64864
170730	4.30144	7.05907	4.97796	5.40429	4.37713	6.23952	5.36852	5.98333	5.05815	5.21716	5.03712	7.44124
170738	5.22192	5.43981	5.2443	5.55416	4.57365	5.5973	5.80212	5.62187	4.83723	4.87686	5.50159	4.81752
170758	7.91875	7.82245	7.88331	7.83788	8.17005	8.18163	8.43121	7.93778	8.07734	8.13219	8.40646	7.8303
170766	8.44268	8.50826	8.63767	7.99916	8.12733	8.31216	8.82083	8.05095	8.32972	7.67589	8.40054	8.14629
170777	6.47205	5.31866	6.61859	6.35493	7.00194	6.04335	7.20349	6.36486	6.9427	6.6072	6.83875	5.90931
170782	5.6009	5.70577	5.64357	6.20665	5.92184	6.22927	6.99328	6.08167	5.85835	6.34382	6.13902	5.77789
170788	5.03049	5.40096	4.67624	5.46498	5.28106	5.72332	4.6915	5.2181	4.51937	5.26836	5.22902	5.51628
170793	4.41402	5.45994	4.89768	5.38919	5.12557	4.78489	5.54676	4.72382	4.79313	4.76726	5.30231	5.31336
170794	5.66521	6.91713	5.20305	6.99955	4.37713	6.85002	4.55388	7.85046	4.42657	6.01315	4.4488	6.41073
170803	5.51379	5.89057	5.45089	5.94866	5.97696	6.18601	6.0579	5.38998	6.19977	6.69759	5.79102	6.02367
170835	10.1463	9.95314	10.0363	9.77941	9.88966	10.0074	9.87995	9.84382	9.75688	9.23772	9.93503	9.51294
170838	4.0292	3.45037	4.11628	4.09412	4.79357	4.61865	4.75793	4.6174	4.33397	4.58899	4.59315	3.8573
170848	7.1524	5.93373	6.42594	6.04019	6.74613	5.7874	6.06732	6.81029	6.63331	5.73051	6.91383	6.62814
170858	8.71471	9.24075	8.9031	8.80337	8.76121	9.23209	8.75242	8.85502	8.82735	9.06223	8.55916	9.13731
170869	8.50014	8.36662	8.63767	8.04295	8.13155	7.70665	8.14051	7.63709	8.12929	7.9491	8.19026	8.40737
170877	3.68531	3.71187	3.97161	4.78	3.73128	4.03465	4.71349	5.38998	3.7735	5.14185	4.92863	4.91586
170891	11.5074	9.66422	11.5256	10.3148	11.8545	9.33526	11.7524	10.9388	11.4613	10.1996	11.9771	9.99591
170908	4.53309	4.73961	4.26391	4.18724	4.6969	4.9761	4.78108	4.26121	4.83751	4.9224	4.37839	5.53858
170909	9.25129	8.82771	9.17776	8.54359	9.09791	9.01427	9.0778	8.68523	9.19666	8.93938	9.07461	8.42029
170910	8.71471	8.26231	8.48643	8.38863	8.95498	8.02581	8.13028	8.25077	8.59658	8.14844	8.88186	8.69304
170927	7.16548	7.10087	7.75239	7.06122	7.68727	6.83755	7.6006	6.94545	7.64165	6.65243	7.23244	7.17971
170933	8.04207	8.85495	6.70662	8.47973	7.56981	8.37184	6.41673	8.48121	6.68157	7.34939	7.54275	7.84139
170950	5.22192	5.9963	5.5029	6.08799	5.36322	5.98877	5.31255	6.347	4.79313	5.14185	5.3956	6.02367
170954	6.99046	5.9639	6.38269	6.08799	6.45095	5.89178	5.41277	5.99332	6.16808	5.94099	6.15169	6.45778
170963	6.28204	5.84107	5.56453	5.68786	6.27602	6.81569	5.69552	5.26094	6.07165	5.01072	5.74187	6.02367
170972	8.54759	6.95932	8.15133	7.58976	8.60516	6.71874	8.37125	7.09631	8.37013	7.17075	8.41118	6.11074
170984	7.58026	6.94455	7.43101	7.29066	6.98412	6.63872	7.33878	6.99355	7.15538	6.6072	7.51787	6.62814
171001	5.91037	4.99981	6.09939	4.88231	5.78464	4.09662	5.2329	5.27736	5.30932	5.24186	5.09794	5.16027
171010	4.2512	4.16403	4.87436	4.17085	4.42394	4.99805	4.97666	4.30428	4.51937	4.43886	4.42878	4.91586
171018	6.09676	6.13102	6.54151	5.96283	5.81344	5.87318	6.2478	5.82981	6.31236	5.24186	6.34705	5.33278
171029	5.63477	6.69049	6.17869	6.13517	6.10295	6.65243	6.36234	7.08176	5.88839	6.68607	6.34705	7.09032
171043	9.68309	8.96103	8.71418	9.52146	9.44364	9.79971	8.73223	9.80753	9.27133	9.48267	9.67555	9.02915
171058	8.72548	8.04065	8.83023	8.42656	8.79155	7.90122	8.66679	8.60131	8.58079	8.14039	8.8607	8.07873
171062	6.64681	7.16631	6.44051	7.14657	6.41196	5.70246	5.28095	6.78846	5.66128	7.19355	5.37911	6.25963
171065	5.80406	5.9963	5.71026	5.38919	5.78464	5.96848	6.17142	5.47627	5.56338	5.50252	5.26554	5.89597
171067	7.72202	7.16631	7.7908	7.70972	7.70553	7.37686	7.39705	7.66509	7.42072	7.72041	7.90238	7.08351
171073	4.15534	3.85719	4.3625	3.95036	4.42394	4.29153	4.24801	4.12699	4.70207	4.67411	4.54682	4.63359
171085	9.73732	9.79316	10.0922	10.0048	10.059	10.06	10.0874	9.96745	10.1429	9.68157	9.7591	9.52249
171090	7.94581	8.14066	8.06573	8.15605	8.14816	8.22355	8.34614	7.99019	7.97585	7.91534	7.72778	7.85672
171092	5.53205	5.85702	5.54934	4.82426	5.4702	5.60809	4.63554	4.54338	5.2913	4.76726	5.45172	5.81228
171099	7.65852	7.50028	7.62238	7.76861	7.74967	7.48185	7.80415	7.71566	7.6791	7.21786	7.68532	7.36268
171101	8.67871	8.69965	8.40695	8.91085	8.67801	8.45123	8.4073	8.64991	8.62837	9.04685	8.5452	8.76324
171112	4.57305	5.59496	9.59093	4.82426	5.38089	5.55053	6.91885	4.50549	6.41986	4.67411	4.81969	7.9626
171113	5.31021	5.9963	5.48471	5.18204	6.90143	4.79488	4.83703	6.21777	6.31236	5.06451	7.32044	5.13433
171116	7.82993	7.37015	7.7318	7.64927	7.53715	7.77953	7.89798	7.8072	7.65255	7.19355	7.67248	7.20475
171119	9.67355	9.92825	9.5266	9.81896	9.14865	9.52736	8.81566	9.30523	9.60152	10.1333	9.54232	9.67528
171146	7.53469	7.286	7.15374	7.4639	7.37448	7.30245	7.12507	7.25389	7.24166	7.52077	7.39956	7.30013
171156	7.63691	7.4577	7.974	7.47354	7.7727	7.11411	7.63221	7.50498	7.70799	7.49691	7.31581	7.80991
171163	5.2451	5.23292	5.28213	4.60948	5.75584	5.40364	5.4668	5.44983	5.32813	5.54956	4.77623	6.21783
171166	7.64391	4.92962	7.50306	4.80145	7.93022	5.55053	7.4099	5.15823	7.71067	5.63056	7.51787	5.7463
171186	8.61094	8.45466	9.94502	8.57523	8.48258	8.06798	8.83225	8.1533	8.37258	8.38542	8.88682	8.94004
171196	7.87223	7.78207	8.09004	8.22569	8.09002	8.0949	8.53208	8.2946	8.17353	7.91534	8.37315	7.7738
171198	9.96	10.1357	9.49405	10.2243	9.51321	9.87937	9.34954	9.90194	9.57735	10.203	9.83098	10.3106
171221	5.38108	6.26217	4.97796	6.26998	4.86212	5.87318	4.14929	5.27736	4.8156	5.09139	5.45172	6.2449
171222	6.70591	5.23292	6.69263	6.02665	7.34525	5.71289	6.52025	6.80075	6.38462	5.94099	7.33433	6.4239
171230	5.63477	5.51769	5.48471	5.08153	4.67177	5.96848	5.71741	5.47627	4.95007	4.93176	5.26554	5.68845
171234	5.05194	4.63752	5.08032	4.86427	6.34817	3.67957	4.46084	5.3077	4.87861	4.90447	5.33954	4.44999
171241	7.8454	7.77318	7.97747	7.74701	7.93495	7.63396	7.62907	8.0369	7.82539	7.61436	7.76161	7.68128
171242	10.8109	9.95979	10.0586	10.1865	10.6653	10.0974	10.1413	9.53828	10.2534	10.0366	10.2942	9.34046
171254	8.13887	8.29621	7.99757	8.39136	7.92487	8.37796	7.68144	8.1846	7.9257	8.18237	8.01175	8.35217
171258	8.45244	8.22969	8.4845	8.40469	8.46268	8.35967	8.63559	8.34761	8.43067	8.34591	8.20255	8.17793
171269	6.86894	6.22723	6.54151	6.44677	6.87624	7.33356	6.49336	6.42662	6.8318	5.9035	6.54597	6.2449
171293	5.40009	5.09449	5.79716	6.08799	5.4702	3.81615	5.06073	6.44093	5.74885	5.82757	5.64253	4.91586
171303	10.6906	10.3886	10.1914	10.4601	10.6243	10.7506	10.4028	10.3874	10.4242	10.3654	10.6758	10.4778
171318	6.95451	5.93373	6.14667	6.2585	7.14425	6.5466	6.86105	6.60551	5.70545	6.17607	7.46601	6.14049
171322	7.7918	7.5815	7.75239	7.75026	7.67842	7.44904	7.79282	7.47788	7.57704	7.41367	7.44453	7.23044
171334	5.56689	5.93373	5.81108	6.53096	5.56999	6.00757	6.84954	6.42662	6.14354	6.02808	5.75395	5.31336
171338	9.67065	7.92641	10.102	7.96503	9.92032	7.99253	10.1185	8.07224	10.1017	7.34939	9.81819	8.06165
171346	7.42362	7.39616	7.71415	7.92126	7.65666	7.43431	7.90064	7.93778	7.73358	7.75087	7.76516	7.41368
171353	7.53469	6.9742	7.02451	6.87063	7.52356	6.05986	6.87512	6.63077	7.00868	7.0179	6.98431	7.12102
171357	7.93368	8.09548	8.35019	8.05038	8.00025	7.88206	8.35933	7.96234	8.10943	8.39794	7.98429	7.83597
171379	5.53205	6.60617	6.04148	4.68768	6.25654	6.10434	5.4768	5.38998	5.66128	5.67193	6.01104	7.5556
171383	5.26822	5.31866	5.41396	5.59982	5.02007	6.19371	5.33236	5.62187	4.77179	5.01072	5.05722	5.55287
171384	6.14107	6.84281	6.21919	6.18738	6.5485	7.69944	6.27302	6.77053	6.43598	6.38197	6.99584	6.99196
171385	6.14107	7.35959	6.66073	7.21004	6.43626	7.31774	6.91885	7.39789	6.51637	6.59704	6.98431	7.13646
171388	7.97318	8.12598	8.15386	8.3619	8.09002	8.20427	8.00088	8.3834	8.262	8.04336	7.95915	7.82524
171394	8.49697	8.30182	8.01809	8.36412	8.67436	8.49421	8.36687	8.42968	8.30958	8.02589	8.47209	7.99233
171415	7.18973	6.84281	6.9504	6.68508	7.29306	5.41377	5.92236	7.08176	7.21114	7.12871	6.67311	7.33639
171417	5.38108	5.42009	5.41396	5.79627	5.83879	4.31135	6.91401	5.7535	5.25258	5.50252	5.48709	5.01291
171422	7.48396	7.8137	7.28234	7.90519	7.32273	8.41498	7.66698	8.31703	7.48605	8.05624	7.7131	8.51507
171426	5.91037	5.70577	6.22984	5.58495	5.55442	5.60809	5.4768	4.86986	4.95007	5.45836	5.07942	6.09634
171431	7.15767	6.64113	7.59986	6.95782	7.26837	7.50458	7.86742	7.00799	7.65777	6.6072	7.34673	6.33201
171434	7.4153	7.97442	7.53416	7.51119	7.247	7.69171	6.74033	7.71278	7.11209	7.03708	7.37232	7.93958
171440	7.08822	7.04573	6.90552	6.71372	6.75064	5.31836	5.73959	6.45829	6.61294	6.78384	6.41357	6.96557
171442	7.99288	7.32557	7.58887	6.99391	8.59961	6.42378	7.87959	6.98314	8.3425	6.71875	7.91889	6.14049
171480	8.354	8.54402	8.27815	8.59997	8.28686	8.35726	8.08789	8.33586	7.89	8.19544	8.12106	8.13725
171484	8.92012	8.63307	8.79847	8.60318	8.78745	8.68584	8.78628	8.63229	8.81239	8.49232	8.70209	8.81518
171497	10.2854	10.3684	9.91131	10.4142	9.99111	10.3122	9.49218	10.0156	9.79224	10.3153	10.1383	10.3004
171507	9.17947	9.5952	8.83023	9.36837	8.87881	9.34147	8.46194	9.01289	8.73823	8.93572	8.59569	9.1259
171513	9.02486	8.41312	8.89522	8.80337	8.9852	8.68173	8.98434	8.87146	9.12999	8.66773	8.9099	8.56915
171519	4.44097	4.08738	3.70136	3.89166	4.07956	4.39338	3.90954	4.0347	4.22906	4.20727	4.77623	4.20579
171532	8.67871	8.62731	9.13842	8.75422	9.16004	8.6804	9.07375	8.95843	9.23194	8.53067	9.05036	8.29694
171548	8.20527	8.1555	8.4648	8.49259	8.1008	8.13508	8.31723	8.40081	8.30882	8.10538	8.29867	8.54273
171554	3.66283	3.45037	3.79827	3.53846	3.66202	4.09662	3.68386	4.25231	3.38254	4.43886	4.02408	4.01676
171573	4.57305	4.41833	4.22215	4.58987	4.30366	4.90388	4.39242	5.34636	4.47303	5.21716	4.54682	4.58571
171575	4.94223	4.82252	5.2443	5.35595	4.72202	5.13639	4.6915	5.07725	5.1012	5.24186	4.52152	5.59168
171582	4.77758	5.14291	5.28213	5.83413	5.36322	5.56767	6.18208	6.10126	5.80587	6.41896	5.83262	5.72749
171583	7.03437	7.14363	7.10578	7.30823	7.20244	6.5466	6.56815	7.28452	6.95916	7.64397	7.54275	7.09897
171597	6.32441	6.46348	6.34436	6.17425	5.98971	5.62994	4.87117	5.81871	6.29248	5.82757	6.01104	6.78713
171629	5.00817	5.84107	5.48471	5.71535	5.4702	6.83755	5.6744	5.89621	6.07165	5.63056	5.80477	4.91586
171648	7.03437	6.80208	6.92171	6.73986	6.5485	6.42378	6.2478	6.89403	6.34759	6.56199	6.84939	7.12774
171658	6.25922	5.91851	6.11138	6.54798	6.63108	6.49033	6.64916	6.63077	6.46835	7.0179	6.65335	5.53376
171668	6.85448	7.72376	6.32633	7.63384	7.10092	8.38796	5.75848	7.55143	6.60533	7.46022	7.28789	7.99226
171671	7.8825	7.80393	7.63111	7.37718	7.38184	7.19312	7.31074	7.05775	7.72677	7.63274	7.42923	7.6965
171672	6.50596	6.42149	6.2553	6.61573	6.46459	6.22057	5.94204	6.68156	6.40379	6.40659	6.42153	5.97711
171679	7.70333	7.52003	7.74005	7.605	7.74671	8.09806	7.6006	7.51312	7.57324	7.57049	7.60242	7.35095
171681	4.3616	3.80655	4.6013	4.35351	5.04272	4.59505	5.13514	4.7634	4.72646	4.90447	5.03712	3.74751
171687	6.16445	5.93373	4.78811	4.99343	5.85363	4.45102	4.40238	4.72382	5.19939	7.12109	5.26554	5.70767
171693	9.22971	9.30528	9.57021	9.33762	9.51234	9.49651	9.70652	9.41591	9.49007	9.09202	9.50334	8.77426
171699	6.72017	6.61346	6.59709	6.09743	6.24732	7.03154	6.56815	5.24523	6.13175	6.01315	6.3041	6.41073
171717	4.62515	4.47399	4.76616	3.79633	4.67177	5.04952	5.31255	5.27736	5.25258	5.01072	4.77623	4.76799
171724	4.91712	4.99981	5.1645	4.60948	4.90564	4.64303	4.97666	5.00591	5.23494	4.79965	4.68951	5.60982
171764	6.52191	6.81942	6.40185	6.90231	6.27602	6.73517	5.8489	6.93318	6.54686	6.84176	6.36723	6.68255
171799	7.82562	7.93513	7.75239	7.78331	7.57657	8.3207	7.74826	7.6991	7.79584	8.08432	7.83508	7.67091
171821	7.97318	7.29169	7.80131	7.78994	8.19398	8.04342	8.01621	7.98079	8.19762	8.05125	8.10213	7.79489
171830	3.8274	4.44655	3.79827	4.20997	3.36768	3.65969	3.76899	4.3416	3.61695	4.55948	3.84749	3.55679
171834	6.43962	4.97597	5.54934	5.27175	6.0929	5.08295	5.41277	5.67489	5.85835	5.54956	5.85977	4.71177
171843	5.72943	6.20054	5.5336	6.05189	6.18884	6.35106	5.03815	6.0032	6.05921	6.61824	6.234	6.39647
171846	8.21333	8.11161	7.15878	7.52947	7.76462	7.67991	6.63547	7.67946	7.35295	7.82244	7.04784	6.84225
171849	7.83653	8.09158	7.52882	8.06988	8.03144	8.11726	7.15694	8.34761	7.66944	7.86168	7.69234	8.03972
171880	7.87867	9.39893	7.67589	9.90441	8.5816	10.1331	8.03545	10.3229	7.48605	9.98429	9.58943	9.6881
171903	9.57005	7.99639	8.53763	8.93567	10.0553	9.31097	9.10299	8.90308	9.12587	9.71996	10.0731	9.80775
171904	6.07728	5.77595	6.07803	5.20115	6.14747	6.13378	6.95892	5.66257	5.91738	5.82757	5.59716	6.33201
171927	7.12004	4.90475	11.9889	4.41318	9.76704	5.06212	11.2508	4.07346	10.406	4.04613	10.1488	8.24143
171940	5.26822	5.85702	5.56453	5.27175	5.63381	6.05986	5.959	5.31915	5.61592	4.55948	5.03712	5.01291
171965	8.57849	4.58402	5.38064	5.14939	5.04272	5.21361	5.65763	5.46261	5.12497	4.29134	5.1774	4.26463
171968	4.91712	4.38873	4.6013	4.13429	4.62304	4.33056	4.11972	4.0347	4.56488	4.43886	3.96091	4.96392
171978	8.53439	8.60703	8.57075	8.63846	8.67693	8.50346	8.9764	8.7087	8.7536	8.80423	8.75006	8.66371
171996	9.18694	8.91764	9.19125	8.70156	8.84337	9.0657	9.0723	8.66614	8.90009	8.43974	8.89235	8.80592
172005	7.72202	8.24914	7.99215	8.64871	8.17877	8.51359	7.75451	8.65466	7.96962	8.68298	8.24099	8.52168
172038	5.63477	5.29531	7.90006	5.18204	4.62304	6.01684	5.49702	4.9914	5.80587	5.41187	5.24593	6.45778
172049	9.26948	9.31375	9.29446	9.36562	9.40564	9.98592	9.39513	9.47276	9.11996	9.23772	9.13619	9.27025
172072	5.09615	4.72034	4.87436	5.44992	5.12557	6.04335	6.02211	5.76486	5.3461	5.71078	5.582	5.39389
172075	8.06225	6.02666	7.56637	6.79742	8.91113	5.47405	7.85247	7.60551	8.08025	7.12109	9.15946	7.16238
172079	3.94899	4.87479	4.52658	4.15327	4.13111	4.20728	4.22851	3.61599	4.24918	4.37998	4.64094	4.81752
172112	9.71755	9.22729	9.51318	9.14162	9.32224	9.4179	9.13832	8.98347	9.29658	8.91413	9.42874	9.10434
172145	8.22928	7.00251	8.60167	7.33919	8.64101	7.21146	8.68089	7.43984	8.96077	7.56573	8.23821	6.69297
172165	7.85492	8.00997	7.70564	8.3515	8.01892	8.19761	8.06606	8.4355	7.91397	8.17001	7.82809	8.26737
172176	8.86036	6.59766	8.71108	7.54756	9.83231	8.00005	9.43874	7.74993	9.3585	8.46602	9.88564	7.86029
172191	8.10084	7.17355	7.25004	8.11109	7.99575	7.96341	7.25697	7.81365	7.76713	7.85749	7.72519	7.01847
172198	8.33539	7.286	8.24567	8.25611	8.23194	7.78362	8.6046	7.93541	8.38366	8.28458	7.94954	7.04274
172232	4.33187	4.69195	4.72299	5.13232	5.04272	4.48671	5.22157	5.26094	5.52924	5.65006	5.26554	4.50437
172233	4.10546	4.30904	4.52658	4.99343	3.70866	4.18809	4.59858	4.86986	3.7735	4.55948	4.54682	4.33879
172234	7.78153	7.89854	7.21568	7.56421	7.26837	8.08561	7.45799	7.51312	7.09301	6.86223	7.74011	8.29694
172236	5.79097	5.40096	5.79716	4.72658	5.66602	5.14824	5.41277	5.41931	6.13175	5.59489	6.01104	6.25963
172242	7.43836	7.00251	8.04552	7.41178	7.79797	7.8027	8.32539	7.65736	8.08555	7.48001	7.94613	7.14614
172245	7.22058	6.93192	7.53416	7.31897	7.78567	6.09527	6.86845	7.17074	7.44574	6.82391	7.73759	6.74712
172247	10.5258	9.46744	10.1153	10.044	10.5313	10.1188	10.3025	10.0626	10.5351	9.8786	10.3781	9.78344
172257	6.735	6.48409	6.75725	6.10979	6.46459	6.49938	6.71625	5.55155	6.72578	6.14326	6.34705	7.28321
172298	8.7849	8.63817	8.7183	8.88243	8.89041	8.89091	8.81318	9.14031	8.99237	9.11607	8.87434	8.79373
172299	9.24475	9.60998	9.6437	9.1226	9.50905	8.85287	9.47333	9.17448	9.48615	9.59476	9.25276	9.46963
172301	7.81562	8.35634	8.05407	8.07315	8.06368	8.12743	7.91296	8.07723	8.05715	8.0683	7.79765	7.68128
172302	8.44722	10.5273	7.96529	9.64699	8.5182	9.51166	8.03038	9.48423	8.33959	9.88865	8.57443	9.3504
172313	9.66108	9.83265	9.64734	10.0031	9.97574	10.4216	9.7219	10.2209	9.68393	10.0773	9.75636	10.3612
172390	6.54062	6.28846	6.59709	6.16171	6.31511	6.83077	6.52834	6.22802	6.80942	6.48439	6.40459	6.78713
172399	9.30123	9.49025	9.08872	9.34873	8.65341	8.99777	8.65489	8.91955	8.77337	9.0501	8.77209	9.19362
172402	5.93945	6.20054	5.90692	5.79627	6.02091	5.92385	5.77596	5.3077	6.00885	5.54956	5.85977	6.59422
172404	8.48029	8.41312	8.56103	8.57764	8.34748	8.0486	8.18668	8.03447	8.42052	8.13219	8.2682	8.29341
172413	9.06588	7.60442	8.96523	8.3934	9.56029	7.86999	9.16794	8.65661	9.1672	8.20984	9.49973	8.60682
172416	7.27144	5.37935	7.26586	5.89199	7.1255	3.8942	7.4664	5.91822	7.59418	5.9035	6.94601	5.33278
172439	10.108	10.6285	10.6245	10.8725	10.4216	10.4552	10.3629	12.1515	10.5155	10.6842	11.3615	10.308
172459	7.04498	7.00251	7.19656	7.20533	6.82737	6.14261	6.82458	6.20806	6.66908	6.52028	6.77182	7.04274
172463	7.77797	7.30648	7.88098	7.75341	7.87543	8.00005	7.801	7.60551	7.90323	7.28494	7.86966	7.76869
172476	7.332	7.15481	7.18785	7.42237	7.60084	7.45243	7.03277	7.59825	7.43331	7.54061	7.37232	7.33639
172477	5.80406	5.14291	6.4901	6.99391	6.33238	4.78489	6.06732	6.87532	6.85196	6.01315	6.2128	4.65848
172485	8.53716	9.15363	8.81838	8.77616	8.54768	9.04707	8.65862	9.11833	8.80507	9.0896	8.21862	9.57662
172495	6.02596	6.94455	6.05371	6.85752	6.50538	6.46952	7.31539	6.94093	6.74706	7.40557	6.73391	6.63982
172523	7.66209	7.96715	7.75569	8.15067	7.57657	8.10909	7.48019	7.93541	7.362	8.47856	7.43635	9.10913
172535	4.67703	5.29531	5.30129	5.5113	5.14576	5.6587	5.98673	5.41931	5.43413	4.85225	4.25635	4.55935
172537	4.62515	8.36662	4.5511	5.5398	4.64622	6.63117	5.17869	5.14092	4.61503	5.71078	4.68951	6.73871
172548	7.48396	7.21841	8.18232	7.50304	7.78046	7.39708	8.08087	7.70768	8.01409	7.75669	7.90792	7.46595
172555	5.4778	5.0437	4.85139	4.92064	5.45218	5.32826	5.14653	4.6174	4.16563	5.41187	4.79834	5.06269
172579	7.95619	8.13367	7.907	8.22213	8.06914	7.99465	7.9518	8.54022	8.03776	7.89358	8.44793	7.77776
172587	4.15534	4.16403	3.88387	3.95036	4.32659	3.3892	3.55506	4.09149	3.99505	5.59489	3.66701	5.59168
172591	9.12387	9.64962	9.18913	9.58329	9.26149	9.33417	9.0778	9.48052	9.29886	9.93666	9.27917	9.7964
172596	8.63271	8.39978	8.30654	8.59035	8.48258	8.85287	8.22379	8.23797	8.18784	8.17352	8.51114	8.82097
172633	8.79379	7.87327	8.45246	8.61246	8.64884	8.22789	7.98744	8.54975	8.33471	8.38542	8.80692	9.00269
172647	5.9705	5.7939	5.59711	7.73048	6.27602	6.6843	6.14657	8.08538	6.24084	8.15758	6.234	7.17162
172648	7.5919	7.20193	7.57038	7.47354	7.53164	7.63681	7.71353	7.62935	7.45443	7.60141	7.39956	7.47951
172651	8.69975	8.75011	8.70752	8.83223	8.63246	8.73027	8.73223	8.93069	8.74888	8.68898	8.60257	8.58819
172668	12.4866	12.131	12.8967	12.2946	12.5307	12.0812	12.857	12.5529	12.729	12.1697	12.6539	12.0132
172670	7.44367	5.82614	7.07542	6.20665	7.26837	6.10434	7.01185	6.10126	6.64782	5.26836	6.72009	5.35471
172685	8.57849	8.57065	8.5528	8.53646	8.2457	8.19116	8.25569	8.3234	8.54139	8.62019	8.46088	8.27959
172690	8.20916	8.11161	7.73445	8.05038	8.04526	8.15398	7.73784	8.31146	7.6132	7.83697	8.02966	8.24521
172691	8.55933	8.68017	8.91959	8.62021	8.71726	8.72503	8.66834	8.63618	8.75786	8.52264	8.63156	8.44628
172695	6.13111	5.59496	6.36294	5.48194	5.82657	5.41377	5.9953	6.20806	6.43598	5.78847	5.93701	6.19049
172697	10.2541	9.71582	11.0655	10.3342	10.5377	9.73544	10.4504	9.81147	10.5402	9.69435	10.2781	10.2869
172707	8.5281	8.48167	8.54538	8.62021	8.69235	8.57601	8.62628	8.71708	8.71971	8.4121	8.53956	8.35501
172732	7.38751	7.0398	7.19225	7.05402	7.02952	7.47709	7.08295	6.85351	7.19585	6.54834	6.81189	7.63885
172733	7.61032	7.23273	8.13689	7.77845	7.73672	7.34204	7.69759	7.23083	7.75905	7.73179	7.28496	7.81964
172740	3.9734	3.30228	3.52775	3.23603	3.84333	3.49003	3.36131	3.27539	3.5771	3.97213	3.45831	4.01676
172741	5.72943	6.20054	5.03929	5.55416	5.64994	6.33483	4.49739	5.56359	5.83293	5.31677	5.33954	6.2309
172773	6.94986	6.66775	6.70662	7.09549	6.6733	7.25288	6.03163	6.88449	6.54686	6.25527	6.43048	6.75595
172786	13.945	11.2473	14.2889	11.0357	14.2377	9.77092	14.3252	11.077	14.3017	10.5408	13.8283	9.70131
172795	6.21169	6.70619	6.12338	6.69229	6.20992	6.89942	6.10436	7.15236	6.19977	6.80544	6.36723	7.36268
172796	6.60255	7.63347	6.20856	6.83916	6.04396	7.56339	5.75848	7.55143	5.83293	6.87145	6.3041	6.68255
172797	8.1585	8.41735	7.66408	8.39844	7.8572	8.35967	8.03545	8.17953	7.89676	8.26892	7.99903	8.32997
172823	8.08945	5.55735	8.00417	4.88231	8.62072	5.24535	7.90064	3.97955	8.05457	5.03833	7.52609	5.99381
172825	3.94899	3.36399	3.72048	3.55445	4.25348	3.64463	3.66752	3.94434	3.75047	4.55948	3.84749	4.15283
172829	3.73421	4.5309	4.40515	4.92064	3.77762	4.17796	5.11239	5.04965	4.12269	4.79965	4.3772	4.53151
172838	9.18694	9.25486	8.78454	9.10067	8.80899	9.2152	8.61726	8.96432	8.80019	8.72842	8.69194	9.2546
172849	8.08945	7.95116	8.29676	6.77489	7.94574	6.80914	8.26074	7.28106	8.13877	7.37809	7.19203	7.12774
172856	5.76413	5.85702	6.26543	5.86966	5.20076	6.09527	5.59874	4.28829	5.14328	4.58899	5.30231	5.22521
172862	7.83313	7.00251	7.46783	7.23536	7.69521	7.50458	7.31539	7.05251	7.56528	7.16376	7.26923	6.91426
172886	6.05274	5.84107	6.08993	6.2585	6.2192	5.19979	6.97103	6.5787	6.1886	5.94099	6.40459	5.45699
172892	6.3834	5.9963	6.30588	6.00306	6.59149	6.02539	6.81768	6.33874	6.33877	6.74136	6.57031	5.16027
172895	3.87796	3.95826	4.52658	4.37208	3.95974	4.97434	4.60994	4.78082	4.29186	4.67411	4.4955	4.39198
172914	7.19443	7.30648	6.97246	6.83916	6.00066	6.53983	6.08533	6.24524	6.45258	6.80544	6.54014	6.60613
172917	5.45858	5.31866	5.2443	4.82426	5.16364	5.52032	4.66863	5.09369	5.18088	5.54956	4.57063	5.72749
172934	9.17111	7.18118	9.75599	8.82212	9.31026	7.5082	9.83296	8.29072	9.89958	8.3343	8.95829	6.31708
172938	8.26784	8.34983	8.36806	8.56799	8.1008	8.48202	8.4073	8.54641	8.38625	8.25468	8.18725	7.88905
172944	5.66521	5.70577	5.86751	6.18738	5.32075	5.8059	6.2287	6.3814	5.52924	5.21716	5.72938	5.37386
172955	6.4893	5.68884	6.82569	5.66208	6.63108	5.72332	6.20969	5.31915	6.51637	4.32302	6.70733	5.2916
172988	8.58695	8.52923	8.47005	8.51414	8.77989	8.38796	8.49935	8.497	8.53667	8.32776	8.52352	8.63569
172989	9.15737	9.0577	9.11962	8.78497	9.05712	9.01076	9.04308	8.87146	9.0156	8.2806	8.85256	8.62776
172999	4.77758	5.40096	4.87436	4.99343	5.18195	3.70754	3.45258	5.53851	4.54327	5.11528	5.03712	4.36648
173004	6.12012	5.85702	5.8973	4.82426	5.56999	5.71289	5.19952	4.90885	5.52924	5.31677	5.51968	5.81228
173029	7.04498	7.37015	6.82569	7.30238	6.95628	7.466	6.75353	7.64361	7.22494	7.83697	6.93441	7.91981
173033	9.12753	9.39249	8.94536	9.28966	9.27828	9.39343	9.13598	9.55955	9.22514	9.39514	9.37812	9.28302
173038	8.35122	8.03719	8.34072	8.02916	8.39379	8.42527	8.46834	8.26688	8.41759	8.32776	8.29867	8.26737
173056	9.97794	10.4368	10.132	10.387	10.1714	10.633	10.1236	10.0742	9.98482	10.2607	10.2914	10.2153
173058	6.88235	6.01143	6.79497	6.34482	6.99722	6.18601	7.023	6.41911	7.38906	7.10494	6.91383	6.2309
173071	4.41402	4.01275	4.89768	5.32224	5.20076	4.76062	4.76997	4.58117	4.72646	4.79965	5.45172	4.96392
173077	9.09906	8.75607	8.94051	8.91085	8.72296	8.10326	8.1991	8.72999	8.58894	8.58954	8.62993	8.81518
173081	8.37216	8.50128	8.6188	8.51666	8.80101	8.31778	8.70203	8.66498	8.69257	8.51242	8.56852	8.49248
173093	6.43962	5.34039	5.75664	5.08153	6.31511	5.69109	6.08533	5.24523	6.71837	5.16795	6.05653	5.49596
173096	6.02596	6.21433	6.34436	7.67859	6.66064	6.49938	6.54907	7.2053	6.55467	7.02711	6.33868	5.51628
173099	9.68488	9.50863	8.82053	9.6261	9.1215	9.63649	9.05411	9.51247	9.00301	9.38061	9.20488	8.98333
173111	5.92453	5.82614	5.71026	5.91462	6.2192	5.09399	4.87117	5.84111	5.99636	5.61089	5.81755	5.89597
173120	6.78844	7.32557	7.43444	7.44594	6.71875	7.58835	7.55458	7.27676	7.13855	7.27675	7.04266	6.88534
173126	10.6097	9.34038	11.8564	10.4254	11.2823	9.95733	11.9856	10.6235	12.1741	10.3796	11.5464	9.58498
173132	10.0528	9.78064	10.1458	9.83654	10.0518	9.64233	10.1888	9.75628	10.028	9.95138	10.1185	9.61292
173139	11.4251	10.111	11.5497	10.5039	12.39	9.88904	11.8582	10.4586	11.8757	10.4973	12.1883	10.2826
173146	7.37085	7.48263	7.58887	7.82985	7.85271	7.83793	7.47063	7.86572	7.79147	7.76738	7.95294	7.6965
173187	4.65217	4.30904	4.78811	4.15327	5.12557	4.64303	4.26742	4.6174	4.54327	5.26836	4.54682	5.03881
173194	5.05194	5.11962	4.67624	4.41318	5.50315	4.93724	4.64685	5.52392	4.83723	5.75114	5.19499	5.92582
173212	9.80556	10.2738	10.1458	9.9884	10.0961	9.67578	10.0342	9.48318	10.0213	9.74595	9.70081	9.78344
173247	4.70352	5.14291	4.83013	7.21901	4.72202	6.01684	4.62292	7.37058	5.2913	7.43489	4.88977	5.79465
173250	9.01916	8.98151	8.94695	8.94206	9.06884	9.0822	8.99067	9.05414	9.0684	8.87675	8.83116	9.1317
173264	8.72937	8.56542	8.47656	8.63655	8.48569	8.84968	8.68528	8.70346	8.747	8.89387	8.5973	8.64166
173284	7.00172	7.41215	6.99349	7.61411	7.12116	7.25747	7.31858	7.52749	6.77185	7.48687	7.18782	7.12774
173300	6.6621	6.66775	6.88848	6.90231	7.01066	6.16816	6.87512	7.19653	6.82675	6.43053	6.97352	6.2309
173303	7.54888	7.37502	7.54976	7.2452	7.41667	5.9458	7.42778	7.05251	7.34654	7.34939	7.34319	7.09032
173308	6.2365	7.62429	5.41396	6.06397	5.78464	6.3186	5.6744	6.0032	5.96936	5.86556	5.67503	7.53242
173310	8.18751	8.46459	8.07691	8.1311	7.36805	8.12084	7.39339	7.71814	7.49899	7.57674	7.35464	8.28231
173325	10.3633	10.7452	10.2278	10.7986	10.3177	11.0759	10.3078	10.708	10.2519	10.7261	10.4934	10.6141
173344	6.3834	6.32715	6.59709	6.46442	6.80326	6.89942	6.49336	6.87532	6.72578	6.19452	6.77182	6.12418
173346	9.22456	9.0042	9.14607	9.05672	9.17853	9.12855	9.23168	9.3103	9.3189	9.02694	9.30309	8.94653
173352	7.8486	7.686	7.94239	7.94104	8.1607	7.95609	7.65999	7.92709	7.8046	7.78895	8.15491	7.68128
173402	5.45858	5.31866	5.5336	5.23652	5.39707	5.96848	5.22157	5.62187	5.45088	5.78847	5.3956	6.17299
173423	9.69395	10.0122	9.70082	9.82563	9.67932	9.93117	9.71729	9.7785	9.57134	9.50286	9.76431	9.98694
173430	7.65084	7.99336	7.78243	7.34455	7.48567	6.98887	7.11913	7.01262	7.3757	7.66024	7.51395	7.47308
173432	7.8118	8.02445	7.86361	8.29787	7.69521	8.17356	7.67081	8.27647	7.6729	7.88862	7.53487	7.4859
173434	7.16548	7.00251	7.44807	7.04791	7.76717	6.7935	7.05921	7.38465	7.55078	7.32012	7.4524	6.93858
173451	4.15534	4.01275	4.13742	4.88231	3.55852	4.7181	4.56434	5.04965	3.99505	4.29134	4.14114	3.51093
173459	6.54062	5.25589	5.45089	4.68768	7.29306	4.40439	5.71741	4.37776	5.69001	4.01893	7.35464	4.23579
173461	6.4021	5.70577	6.07803	5.52602	6.51199	6.13378	6.2287	6.08167	6.1886	6.2712	5.89831	6.05158
173463	6.50596	6.62194	6.75725	6.9383	6.42829	6.93546	7.06568	7.15236	6.53171	6.2712	6.79458	6.17299
173481	6.4991	5.67154	6.64677	5.27175	6.54259	6.71119	6.64916	4.90885	6.80942	5.57464	6.13902	6.03859
173507	6.68243	8.66253	7.18785	9.44751	7.08164	8.71628	7.05921	9.5419	7.18932	9.00164	7.14477	8.40473
173510	7.78508	7.44557	8.40695	7.63003	7.94574	7.5082	7.83574	7.64361	7.80949	7.32012	7.58739	7.35095
173511	6.17661	6.11669	6.21919	5.79627	6.55964	6.18601	5.43652	6.0914	6.69981	5.94099	6.29366	5.8799
173525	8.97104	8.38435	8.98338	8.21913	8.98782	8.68173	9.09229	8.497	9.10036	8.248	8.72881	8.22684
173527	4.82236	5.35971	4.97796	6.53096	4.77064	6.35932	5.94204	6.23543	5.66128	6.54834	5.64253	5.59168
173536	6.55734	6.42149	5.931	6.5992	6.82737	6.67699	6.46944	6.55884	6.45258	7.36471	6.48275	7.36268
173584	3.39541	3.32408	3.13432	3.38002	3.53333	3.35068	3.1852	3.48836	3.32782	3.62638	3.12731	3.48803
173598	5.76413	5.43981	6.04148	5.27175	6.29633	3.97973	5.13514	5.33236	6.14354	5.67193	5.9503	5.51628
173610	4.4932	4.74931	4.72299	5.066	4.95379	5.26883	5.78453	5.33236	5.25258	5.63056	5.37911	4.68473
173622	7.8621	7.78207	7.77728	7.41514	7.32956	6.89422	7.03277	7.23083	7.44574	7.80003	7.35464	7.71425
173627	10.0875	9.85919	9.75313	9.9125	9.76951	9.91004	9.53609	9.88839	9.95365	10.0792	10.0061	10.0883
173646	6.89626	6.91713	6.84979	6.86422	6.72386	7.58361	7.42356	7.19653	7.25292	6.9584	6.89938	6.20424
173647	7.96039	7.62429	7.63759	7.77102	7.95447	8.07385	7.68813	7.53986	7.83567	7.8317	7.61733	7.73228
173652	8.25062	8.47472	8.41882	8.3695	8.06636	8.6804	8.3651	8.2946	8.15506	8.25468	8.19265	8.30863
173656	10.9237	10.9775	10.1412	10.3597	11.2388	11.274	10.9468	10.2047	10.9783	9.67798	11.1912	9.83443
173659	5.07298	7.46421	5.20305	6.07618	5.63381	6.08541	5.61884	6.0709	5.63195	6.938	5.41584	8.53104
173663	5.91037	6.77525	5.74114	6.70603	7.02118	6.36706	8.28704	6.87946	6.59183	7.57674	7.2147	6.21783
173666	8.5098	8.76639	8.65495	8.90419	8.39162	8.87699	8.28704	8.56903	8.30652	8.58954	8.36429	8.32151
173674	6.89626	7.63347	7.75927	7.07284	7.08553	7.27138	7.86171	7.63709	7.59418	6.54834	7.42112	8.36208
173677	8.21333	7.40659	8.37856	7.40133	8.39379	6.69723	8.32389	7.77687	8.30449	7.32012	8.15491	7.53879
173678	8.07369	8.08755	8.52508	8.33262	8.50955	8.403	8.66256	8.41233	8.69507	8.36127	8.64532	8.22278
173684	7.97318	7.70154	7.93297	7.96503	8.45734	6.48273	8.18383	8.55497	8.2433	9.23934	8.82758	7.47951
173689	7.16151	6.71665	7.48785	7.24999	7.08918	7.59691	7.86171	7.52371	7.2012	7.17769	7.57362	7.04274
173704	11.6062	9.04144	11.1548	9.5158	11.2882	9.05453	11.0601	9.64214	11.108	9.48486	10.875	9.02915
173711	7.16548	7.21841	6.85508	7.28516	6.71875	7.27138	6.20969	7.13425	6.72578	7.45451	6.82361	7.47308
173720	5.44021	5.37935	5.14421	4.72658	5.34167	5.82736	5.13514	5.27736	5.25258	5.01072	4.66616	5.95994
173724	7.93752	8.55118	7.85754	8.43146	7.88935	8.39834	7.85803	8.33352	7.68236	8.36127	7.94137	8.37018
173727	7.55489	7.48792	7.97983	7.72228	8.04195	7.22228	8.00669	7.78734	7.995	8.05624	7.67248	7.86953
173759	7.73331	8.1555	7.46783	7.75777	7.60867	7.75415	6.75995	7.46931	7.60121	7.56573	7.18391	7.98167
173767	5.88047	5.9639	6.43381	5.68786	5.74117	5.95777	5.88618	5.85307	5.88839	6.17607	5.15679	6.25963
173769	8.32304	8.44505	8.4845	8.51414	8.32765	7.72194	8.3512	8.75556	8.16288	8.65732	8.30186	8.37491
173771	8.97002	9.35485	9.17129	9.29095	9.28297	9.50068	9.35617	9.30678	9.39844	9.54226	9.33978	9.20679
173794	7.75568	8.21433	7.98227	8.24146	8.23038	7.61949	7.77965	7.80495	7.96309	7.78895	8.4175	7.88304
173798	7.51167	8.24117	8.23152	8.56989	8.50206	8.20427	8.43325	8.61143	8.50576	8.78752	8.46924	8.61923
173803	6.10793	7.76033	6.07803	7.46914	6.34817	7.78637	6.39405	7.86007	6.31236	8.29672	6.32815	8.25931
173811	9.56456	9.15602	9.88563	8.23854	9.60492	8.49046	9.99476	7.93004	9.61505	8.47447	9.1929	8.84521
173821	6.33425	7.61405	5.95627	7.8526	6.27602	7.33356	5.0874	7.39789	6.05921	7.17075	5.98715	6.53023
173825	7.76387	7.99336	8.31319	8.59035	8.57564	8.33429	8.45762	8.44849	8.68769	8.50237	8.51114	8.3252
173834	9.48025	9.64248	8.82829	9.60804	9.08336	9.72655	8.88496	9.80299	8.92507	9.93915	9.07306	9.78512
173835	11.6566	5.51769	12.1728	5.79627	12.1012	3.67009	12.8314	5.4987	12.5294	5.84744	11.3923	5.39389
173851	4.41402	4.90475	5.1645	5.27175	4.72202	5.41377	5.16768	4.28829	4.72646	5.21716	4.9713	4.23579
173855	8.5098	9.26024	9.20691	9.2405	9.17617	9.02972	9.295	9.62508	9.35352	8.94529	9.40486	9.41526
173871	8.11833	8.08072	8.34729	8.27021	7.91081	8.24683	8.02532	8.00908	8.12366	8.20432	8.18725	8.01923
173895	6.78844	7.57586	7.54976	7.66013	6.84838	7.2169	7.71353	7.46414	7.318	7.80521	7.43635	7.12102
173896	7.49304	7.05232	7.30035	7.32992	7.33755	6.80218	7.1388	7.37522	7.02336	7.08812	7.2147	6.62814
173899	5.86462	5.57655	6.48156	5.99	6.04396	5.28209	6.4436	6.06154	6.26	5.34183	5.9503	4.76799
173915	9.84529	8.73283	10.745	9.25205	10.1081	9.13719	10.7965	9.39893	10.6098	8.87675	10.1488	8.72212
173916	4.84479	4.11286	5.48471	5.21909	4.37713	6.6241	4.54319	4.0347	5.01574	4.20727	4.77623	5.22521
173931	8.84345	7.79236	8.788	8.4357	8.90688	8.11402	9.05584	8.49369	8.8078	8.08432	8.71893	7.38301
173936	10.7883	9.34756	10.0777	9.62227	10.2716	9.83013	9.9795	9.65236	10.0066	9.71996	10.0827	10.1319
173949	8.24336	8.5489	8.48813	8.69365	8.49807	8.75877	8.68692	8.69938	8.62837	8.47856	8.31319	8.42307
173968	4.67703	5.67154	4.26875	5.35595	5.4702	3.77996	5.53637	5.74282	5.39658	6.24094	5.21147	5.95994
173972	4.67703	5.11962	4.01124	4.93815	4.88358	3.63659	4.89504	4.78082	3.90766	6.24094	4.68951	5.01291
173978	7.72624	7.37015	7.56278	7.52478	7.75214	7.66067	7.62474	7.65964	7.6132	7.10494	7.50628	7.2394
173989	6.938	6.80208	6.86178	7.07762	7.04951	6.59351	7.29022	7.18778	6.96863	6.78384	6.98431	6.41073
173994	5.76413	5.77595	5.86751	6.10979	5.45218	5.48716	5.61884	5.48604	5.2913	5.54956	5.56648	4.96392
173997	10.1735	9.64676	9.75869	9.6663	9.86968	10.2684	9.66381	9.22553	9.76274	9.58743	9.85623	9.95004
173999	10.0999	10.0823	10.3654	10.4082	10.5584	10.3041	10.6554	10.3286	10.5164	10.0734	10.3034	9.98694
174002	9.63428	9.40577	9.95147	9.46826	9.76704	9.54439	9.93638	9.48522	9.7093	9.26552	9.63191	9.43379
174013	4.77758	4.30904	5.74114	4.20997	4.62304	4.4259	6.37862	4.54338	5.91738	4.20727	4.18635	5.11262
174018	6.78844	6.58667	6.73173	6.5738	6.2192	4.21532	3.84418	6.3814	6.02074	7.50894	6.29366	6.76657
174022	6.86894	6.18735	6.80222	6.36485	6.74613	5.7874	6.33976	6.36486	7.31163	6.88947	6.55416	6.44567
174046	10.5156	11.0941	10.9148	11.0044	10.7544	10.7922	10.9675	10.7835	10.788	11.2262	10.5702	10.8577
174055	9.4522	9.57245	9.54978	9.60428	9.71306	9.59076	9.85081	9.77062	9.46314	9.6568	9.35382	9.65189
174067	9.2095	9.36334	9.28795	9.48443	9.56435	9.58429	9.69924	9.46979	9.48364	9.39514	9.3692	9.31191
174073	3.90298	4.16403	4.2923	5.2877	4.20694	4.07576	4.53197	4.65029	4.03833	4.15046	4.14114	4.0456
174098	8.43001	8.53807	8.22172	8.24647	8.1211	8.55095	8.23435	8.17368	8.23085	8.32776	8.02074	8.61611
174100	4.3616	4.79677	4.22215	4.86427	4.99788	3.92497	4.87117	5.12688	4.72646	5.54956	4.4707	4.33879
174113	4.20067	4.79677	4.57613	4.88231	4.17889	5.03711	4.62292	5.3077	4.16563	4.67411	4.32803	5.01291
174119	7.12004	7.14363	7.72821	7.38241	7.24066	7.32328	7.50407	7.25389	7.48179	7.20122	7.5988	6.47081
174131	6.98375	7.44557	7.11604	7.37718	7.17213	7.61263	6.62737	7.52027	7.23649	7.41367	7.2098	7.13646
174132	6.55734	6.38627	7.08579	6.49941	7.16898	6.43924	7.36529	7.01262	7.08458	6.21221	6.96262	6.34676
174133	8.23158	8.27807	8.44764	8.45122	8.45399	8.82099	8.44203	8.54448	8.54645	8.18237	8.36429	8.02404
174136	5.81952	5.84107	5.67824	5.46498	6.19925	4.90388	4.75793	4.74432	5.46435	5.92157	5.36062	6.02367
174147	5.93945	5.43981	6.44051	5.78455	6.96616	4.88513	5.64737	6.58492	6.45258	5.9035	6.78319	5.22521
174157	7.84122	7.286	7.86034	7.38241	8.20509	6.95943	8.09415	7.91011	8.14675	7.30098	7.89385	7.50249
174161	7.20091	7.4577	7.51776	7.22413	7.1255	7.10275	7.05431	7.15236	7.13855	6.9773	7.26084	7.18716
174163	6.59448	7.04573	7.04583	6.93231	6.31511	7.74214	6.99933	6.69464	6.96344	6.81554	6.79458	6.49471
174185	8.4973	8.95908	8.50988	8.88243	8.71091	8.95655	8.41464	8.88805	8.51889	8.886	8.69194	8.25418
174201	5.34334	5.55735	4.62735	4.82426	5.36322	4.54797	5.69552	4.17901	4.14387	5.06451	5.22902	4.71177
174212	4.08001	3.28471	3.97161	3.7253	4.23168	3.70754	3.92674	4.58117	3.5771	3.78825	3.60232	3.8573
174228	7.57248	7.20645	7.20787	6.76803	6.84163	6.58472	6.09453	6.41098	6.95383	6.40659	6.49033	6.72047
174230	8.78045	6.70619	7.98993	6.88872	8.86165	6.43924	8.47435	7.03095	7.77157	6.6072	9.42874	6.60613
174236	9.63695	8.71876	10.1235	8.65552	9.78951	8.37542	10.2633	8.74464	9.88027	8.28922	9.39431	9.05464
174251	7.2661	6.9742	7.26989	7.00598	7.2216	7.05585	6.55494	7.11788	6.85196	6.94875	7.28496	6.59422
174255	7.86947	7.76489	7.90006	7.74274	7.96591	7.84513	7.1956	7.73684	7.66944	7.40557	7.62437	7.76338
174260	7.04498	7.34247	7.44322	6.85212	7.01617	8.02581	7.59705	6.70845	7.2012	7.7453	7.15427	7.59588
174264	9.17295	9.00186	9.08379	8.94993	9.09486	9.16537	9.09123	8.75874	9.03254	8.83965	8.89695	8.80896
174274	4.80085	5.43981	5.58107	6.04019	4.17889	5.5973	6.28196	5.73148	5.16061	4.85225	4.8654	4.36648
174284	6.78844	5.47783	5.74114	6.01498	6.41196	5.76902	6.17142	6.53441	5.73427	5.19319	5.80477	5.45699
174295	5.63477	5.42009	5.45089	5.35595	5.36322	6.13378	5.43652	5.00591	5.96936	4.6184	5.33954	5.99381
174310	10.1493	10.9093	10.2093	11.1004	10.3877	10.8045	10.2532	10.855	10.2736	10.8731	10.1684	10.998
174315	9.8101	10.0534	9.54179	10.2875	10.1611	10.5984	9.49352	10.5104	9.83412	10.2365	10.0149	10.3759
174328	4.3616	4.84766	3.97161	3.75933	4.23168	3.86464	3.76899	4.30428	3.90766	4.67411	3.60232	3.8573
174330	10.332	10.7097	10.8173	11.0141	10.8027	10.2318	10.6304	11.5357	11.0429	10.865	10.7918	9.91781
174332	9.38883	9.85919	9.38031	9.56138	9.36397	9.57721	9.05584	9.28844	9.33415	9.88294	8.90651	9.83953
174334	4.82236	5.31866	4.97796	5.58495	4.77064	5.34005	5.81125	5.59874	4.58819	6.04642	4.73553	5.20134
174348	8.70984	8.9072	8.77754	9.20245	8.94375	8.98954	8.98994	9.21516	8.71311	8.92399	8.9099	8.83635
174365	5.45858	3.66808	4.19923	4.88231	5.20076	3.35068	4.14929	5.14092	5.98427	6.06511	5.83262	4.53151
174379	5.9539	5.14291	6.02955	5.74403	6.55964	5.90335	5.29135	6.0914	6.25051	4.90447	5.83262	5.43574
174410	4.3616	4.84766	4.67624	5.83413	3.88981	5.49776	5.73959	6.02395	4.56488	5.41187	4.64094	4.28749
174413	8.96649	9.7672	8.97697	9.68156	8.88586	9.91931	8.92917	9.68403	8.87407	9.60117	9.02843	9.57494
174424	8.53716	8.93287	8.42066	8.75223	8.14653	8.54193	8.53439	8.55708	8.52887	8.93938	8.25044	8.63007
174463	8.4711	8.31396	8.36095	8.25301	8.43899	8.57039	8.41054	8.47902	8.47723	8.39794	8.30889	7.99722
174468	7.71514	7.61405	8.19067	7.70162	7.82126	7.49752	8.02129	7.78993	7.9664	7.50894	7.93626	7.61934
174481	6.94986	7.23273	7.05681	7.12857	6.57056	6.5552	6.12879	5.74282	6.26986	5.67193	6.37644	7.45874
174497	7.45173	7.52003	7.41904	6.7541	7.10425	6.67699	6.27302	6.5787	7.28509	6.84176	7.12368	6.58224
174539	8.2994	8.28842	7.80131	8.51666	7.9859	8.6243	7.77265	8.58432	7.86026	8.44783	8.42219	8.59997
174540	3.64114	3.24984	3.52775	3.47724	4.13111	3.69241	4.13876	3.63182	3.53766	4.37998	3.89224	3.59694
174541	12.4536	11.3287	12.7785	11.4328	12.467	11.267	12.6985	11.478	12.4518	10.5481	12.4973	10.822
174574	7.61032	8.06128	7.70303	7.75777	7.47729	8.12743	7.81754	7.64098	7.64719	7.77178	7.65332	7.66133
174605	8.46169	8.59508	8.61083	8.67838	8.54768	8.50139	8.19004	8.69181	8.43806	8.40102	8.70209	8.25418
174620	9.8076	9.49384	9.41402	9.0262	9.26659	9.28808	9.0778	9.18585	9.41851	8.45042	9.23665	9.41842
174625	5.4206	5.06775	4.91998	5.41954	5.34167	5.36028	5.6744	6.13026	5.32813	5.29194	5.55101	5.01291
174633	7.96324	7.27289	8.35724	7.65714	8.5182	7.53473	8.59011	8.06131	8.66788	7.91534	8.38692	8.02404
174635	10.8726	10.6327	10.8731	10.476	10.4869	10.5125	10.8527	10.775	10.9045	10.8698	10.7812	10.7404
174643	8.32304	8.43062	8.41484	8.55593	8.4177	8.41009	8.54396	8.5348	8.50827	8.21476	8.40872	8.15126
174644	9.589	10.3248	9.39552	10.2985	9.70427	10.4043	9.42824	10.4391	9.48615	10.2101	9.66683	9.95004
174653	7.47474	7.50028	7.49348	7.605	7.47013	7.72194	7.43097	7.49111	7.43777	7.62635	7.35464	6.4239
174666	8.60264	8.55118	8.63967	8.59763	8.59498	8.03172	8.28512	8.71907	8.21978	8.60246	8.5973	8.60938
174672	8.39	8.28842	8.13418	8.46744	8.46268	8.81362	7.80415	8.28649	8.16802	8.34218	8.2885	8.31522
174677	9.47433	9.20529	8.96882	9.30025	8.7863	9.49381	8.75462	9.13556	8.59493	9.25561	8.63858	9.22657
174680	8.70202	8.77603	8.95039	8.57281	8.42043	8.57601	8.43121	8.06582	8.6935	8.37744	8.2885	8.64838
174693	7.98482	7.88246	7.57463	7.58646	7.59531	7.70404	7.33458	7.80017	7.28121	7.34939	7.62437	7.7374
174727	6.72799	6.14555	7.02451	6.44677	6.61156	6.83755	7.08928	6.8362	7.06979	6.938	6.89938	6.58224
174735	8.1923	8.26687	8.28252	8.32702	8.18769	8.28724	8.1991	8.34083	8.41197	8.41583	8.43734	8.18837
174756	4.77758	4.9527	4.65328	4.58987	3.88981	5.29422	4.4144	4.0347	4.22906	3.94792	4.07407	4.01676
174757	6.61844	6.69049	6.71842	6.24705	6.52965	6.20204	6.31527	6.65644	6.42796	5.9954	6.5129	6.93102
174759	6.959	6.62194	6.72429	6.73986	6.38054	7.06985	6.55494	5.97307	6.37667	5.76899	6.28407	7.12102
174765	8.36345	8.44865	8.51396	8.77168	8.44875	8.79924	8.46194	8.62072	8.4138	8.40449	8.8607	8.48239
174773	7.80547	8.04065	7.90006	8.19432	8.34345	8.21865	8.18668	8.1533	8.09068	8.30137	7.84464	7.89403
174803	6.68243	6.65914	7.11604	7.07284	6.7677	6.94584	7.47063	7.06195	6.85196	6.85234	6.89548	6.56171
174804	5.76413	6.54808	5.74114	3.96937	5.04272	6.36706	4.02673	4.1442	4.61503	5.26836	5.26554	4.07157
174806	9.67355	9.9455	10.5281	9.91545	10.2436	9.70736	10.5686	10.0475	10.3084	9.93329	9.99241	9.89282
174807	7.02391	6.45247	7.02996	5.49694	7.24066	5.53179	6.20969	6.5787	7.02336	7.04636	6.5129	6.81132
174810	5.72943	5.87473	5.94407	5.91462	6.15901	6.23952	5.9953	6.51336	6.1886	6.40659	6.3041	6.12418
174813	5.4206	4.97597	4.72299	5.20115	5.76988	4.40439	4.73637	5.03575	5.48021	6.9773	5.09794	5.20134
174815	5.32746	5.89057	5.28213	5.16404	5.8955	4.92715	6.07558	5.55155	5.59982	6.67499	5.41584	5.84775
174816	8.39937	9.64504	8.90627	9.89392	9.02091	9.79019	9.09989	9.78027	9.0156	9.71996	9.2676	9.12029
174819	7.25115	6.58667	6.72429	7.15726	6.5643	6.70392	6.4775	6.7019	6.80942	7.20882	6.86436	7.20475
174822	9.66295	10.3179	9.99973	10.4174	9.92874	10.3286	9.94558	10.1241	9.85707	10.204	9.92878	9.97419
174831	9.16877	9.47646	9.08564	9.53408	9.26884	9.83733	9.34039	9.92601	9.21557	9.24903	9.35883	9.53503
174835	10.0436	9.78792	9.96302	10.0674	10.1779	10.0588	10.3299	9.97157	10.092	9.92769	9.95638	9.81233
174873	8.10816	9.22966	8.74762	9.01225	8.61909	9.43028	8.64989	8.8363	8.53874	8.90246	8.61445	9.16849
174876	6.05274	6.17299	5.00084	5.99	5.53639	6.34268	5.71741	6.24524	5.07902	6.35727	5.88382	6.90401
174884	8.05167	8.25247	7.58887	8.33262	7.63918	8.29707	7.85803	8.38642	7.45443	8.45871	7.69584	8.53501
174887	9.04986	9.26454	9.299	9.24637	9.10861	9.38695	9.28694	9.43612	9.08778	9.16198	9.26098	9.16083
174907	7.32094	8.20303	7.1743	7.90519	7.40755	8.13508	6.15462	6.96819	6.69981	7.3988	6.81821	6.69297
174911	5.56689	5.43981	4.85139	5.20115	5.14576	5.75069	4.58527	5.33236	4.87861	5.82757	4.99428	5.53376
174927	6.84022	6.46348	6.20856	6.37369	6.72386	6.30862	5.51697	6.47535	6.66199	5.39055	6.74734	6.2309
174932	9.31162	9.2929	9.05979	9.32418	9.36397	9.47492	9.18334	9.65367	9.14223	9.21553	9.34524	9.21456
174945	4.89426	8.08755	3.7773	6.13517	5.16364	7.64091	3.46825	7.25389	4.37762	7.09564	5.13516	6.67127
174948	9.95367	10.1735	9.69845	10.3156	9.677	9.99354	9.56259	10.131	9.88335	10.3417	9.76569	9.87865
174967	4.46566	4.84766	4.69947	5.08153	3.84333	4.56001	4.81363	4.6174	4.14387	4.23542	4.02408	4.50437
174968	8.89742	8.97669	9.4155	9.43139	9.29977	9.35706	9.61077	10.0308	9.47148	9.01321	9.80558	9.12029
174977	7.74796	7.41215	7.64123	7.38753	7.42959	7.4116	6.94091	7.17074	7.11209	6.75198	7.23244	7.52689
174983	8.15553	8.24117	8.23822	8.16926	8.57238	8.22789	8.02129	8.14384	7.9789	7.63824	8.343	7.7374
175006	7.75568	7.41708	7.57463	7.64534	7.82126	7.90479	7.6466	7.74993	7.74473	7.36471	7.85559	7.74735
175013	5.72943	5.51769	5.61187	5.2877	4.92767	5.73116	5.36852	4.70524	5.36315	5.69205	5.53667	5.22521
175015	5.09615	4.03712	3.97161	4.41318	4.79357	3.77996	4.40238	5.24523	4.03833	4.58899	4.59315	4.17909
175016	5.72943	5.16376	5.10305	5.48194	5.81344	5.41377	5.81902	5.06354	5.84516	5.36815	5.0173	4.91586
175034	8.56841	8.55118	7.63111	8.80967	8.44108	8.32838	8.30246	8.52888	8.64862	8.76729	8.71459	8.63569
175036	9.8184	10.7089	10.5091	11.2569	10.7202	11.0032	10.6701	11.166	10.4349	10.9606	10.5487	10.6252
175045	9.37998	8.91188	9.09608	9.1844	9.26388	9.10234	9.50738	8.96871	9.19833	9.63083	9.26509	9.22865
175052	8.13887	7.73831	8.40255	7.90519	8.24338	8.00701	8.48593	8.04627	8.50576	7.72634	8.25686	7.66627
175057	5.81952	6.25039	5.03929	5.86966	5.94916	4.69317	4.82493	6.12043	5.61592	7.29301	6.13902	6.36128
175089	6.51446	6.60617	6.76893	7.12192	6.38825	7.23296	6.92921	7.10073	6.70689	6.47022	6.34705	6.02367
175090	5.09615	5.27476	6.24681	5.99	5.83879	5.58552	6.19111	6.13913	6.14354	5.52503	5.999	4.94108
175112	6.00012	7.05907	5.71026	5.92633	6.57056	5.44486	5.92236	6.42662	6.43598	6.67499	6.2128	6.77647
175113	7.08274	8.00594	7.68971	8.07689	7.7036	7.79733	8.08789	8.23108	7.6791	8.21868	7.61733	7.54444
175118	8.71471	8.97375	8.83339	8.83793	8.76512	9.28227	8.90263	8.7625	8.81913	8.95355	8.89015	8.79373
175122	8.33539	7.96715	8.00911	8.0921	8.46076	8.09106	8.09618	8.12961	8.32753	8.18237	8.13844	8.12235
175133	9.06588	9.33863	9.19898	9.39447	9.16984	9.37427	8.86402	9.22278	9.07856	9.27857	9.13071	9.20679
175137	7.93368	7.95116	7.74005	7.68638	7.65666	8.22789	7.78665	7.71814	7.92238	7.73179	7.76161	8.14208
175143	8.34635	8.09548	8.52116	8.02258	8.13528	8.20427	8.31895	7.89401	8.15859	7.92131	8.16954	7.99226
175149	6.92661	6.60617	5.94407	6.22817	6.95177	5.53179	4.74768	6.27777	6.91141	6.04642	6.51927	5.95994
175156	6.43055	6.37423	6.28557	6.73986	6.63854	5.66952	5.8489	6.71988	6.49166	6.74136	6.43048	6.14049
175161	8.15553	8.08072	8.47235	8.13931	8.34515	8.42527	8.66565	8.44849	8.71311	8.24512	8.50296	8.35819
175167	7.83653	8.12274	7.85754	7.84877	7.47729	7.51237	7.08928	7.99019	7.62039	8.19058	7.3638	8.27537
175169	7.98774	7.60442	8.24899	7.90168	8.10605	7.87454	8.33303	7.88359	8.10454	7.93887	8.17849	7.91981
175174	8.82501	8.9896	9.00268	9.0262	9.03173	9.15852	9.30896	9.23771	9.30871	9.53909	9.0982	9.30154
175181	9.10993	9.26244	9.30135	9.13698	9.36544	9.0657	9.20167	9.32438	9.10208	9.16724	9.62862	8.92371
175221	4.08001	4.188	4.74532	5.18204	4.47255	5.26883	4.82493	4.83264	4.85815	4.49772	4.21049	4.01676
175222	9.57005	9.40911	9.54612	9.24516	9.33512	9.12094	9.25332	9.20093	9.28301	8.77027	9.32564	9.39479
175249	6.96501	6.59766	7.1743	6.85212	7.10807	6.71119	7.10504	6.96819	7.08095	6.67499	6.74734	5.92582
175251	7.7918	6.70619	7.74636	7.18164	7.74012	6.432	7.80415	7.37058	8.06375	6.88089	7.93058	6.81132
175257	5.91037	4.44655	5.67824	5.49694	6.61156	4.3523	5.74995	6.20806	6.48408	6.86223	6.26475	6.05158
175287	7.45173	7.05907	7.57038	7.41875	7.25835	7.95216	7.9518	7.44939	7.42933	7.23431	7.43635	6.95592
175292	7.48396	4.92962	6.68737	5.56995	6.49901	5.575	6.52834	5.85307	6.38462	5.34183	6.76616	5.03881
175310	5.53205	4.79677	5.30129	5.48194	6.59149	5.60809	7.05431	5.55155	4.24918	6.67499	5.70315	4.58571
175329	5.72943	5.43981	5.67824	5.84557	5.74117	6.4167	5.63859	5.67489	5.48021	5.67193	5.61091	6.05158
175333	9.68626	7.73831	9.36927	8.84768	9.35583	8.22355	9.66381	8.41233	9.25819	8.87675	9.05036	7.97712
175357	6.69091	7.8548	7.63362	8.30729	7.17687	7.88206	7.55921	7.93778	7.26266	8.0246	7.26923	6.98336
[truncated: 12,788 more rows]

## Sheet: Significant genes pH 2.5
ID	Coef	p.value	p.value.adj
57241	-1.64705	1e-07	0.00120173
139485	-1.52419	1.6e-06	0.00767367
41618	-1.77389	1.3e-06	0.00767367
181795	1.20559	6.4e-06	0.0235244
184509	1.67369	1.76e-05	0.0372688
41394	-2.05872	1.46e-05	0.0372688
52588	-2.5011	1.73e-05	0.0372688

## Sheet: Significant genes pH 5.0
ID	Coef	p.value	p.value.adj
35697	-3.73619	7.2e-06	0.00927663
46001	-2.91785	2.7e-06	0.00836649
47967	-2.82492	0.0010376	0.0499662
41404	-2.77815	4.8e-06	0.0091206
198441	-2.71564	0.0008833	0.0486987
132291	-2.68041	0.0009899	0.0494418
54814	-2.67201	0.0002134	0.0279955
50239	-2.66889	0.0008361	0.0483204
54305	-2.65655	0.000104	0.0205442
189162	-2.49213	3.53e-05	0.0170063
48286	-2.2922	2.8e-06	0.00836649
53879	-2.22291	9.62e-05	0.0205442
52588	-2.16769	6.3e-05	0.0187999
126639	-2.14383	0.0003137	0.0324385
39278	-2.12847	0.0010098	0.0494418
189853	-2.10166	0.0002165	0.0279955
192575	-2.03986	0.0003267	0.0324385
176483	-2.00621	0.0001015	0.0205442
45767	-2.00563	1.3e-05	0.010691
208521	-1.97576	0.0002809	0.0314704
189852	-1.95383	6.15e-05	0.0187999
144091	-1.951	0.0008604	0.0483909
43746	-1.93172	0.0003738	0.0356115
40016	-1.90396	0.0004148	0.0381247
195091	-1.85382	0.0001456	0.0237147
126826	-1.84422	4.16e-05	0.0170063
44878	-1.82427	0.0004743	0.0400811
172537	-1.80798	0.000651	0.0465639
214715	-1.80392	0.0001188	0.0214176
129581	-1.7755	0.0001895	0.026694
47922	-1.77529	0.0004199	0.0381247
52848	-1.76481	0.0009971	0.0494418
203979	-1.75905	3.85e-05	0.0170063
181473	-1.68096	0.0009837	0.0494418
121842	-1.67528	0.0001887	0.026694
197387	-1.58982	0.0006618	0.046601
42274	-1.54755	7.64e-05	0.0191409
36639	-1.54513	4.55e-05	0.0170063
210951	-1.52228	0.0009478	0.0489432
126194	-1.52085	1.7e-06	0.00836649
38747	-1.5204	0.0006416	0.0462807
41760	-1.50325	0.0008943	0.0487701
38991	-1.50058	0.000788	0.0475076
191511	-1.48226	0.0001152	0.0212784
180844	-1.46971	0.0001123	0.0212784
193449	-1.46896	0.0003286	0.0324385
57437	-1.45589	6.54e-05	0.0187999
182323	-1.41588	1.77e-05	0.0124502
207586	-1.40055	0.0007756	0.0473916
38052	-1.39698	0.0001365	0.0230021
205518	-1.3834	3.79e-05	0.0170063
42602	-1.35272	2.62e-05	0.0155227
42209	-1.33526	0.0003737	0.0356115
44895	-1.33134	0.000608	0.0450674
118617	-1.32607	0.000732	0.047285
40273	-1.31379	0.0001349	0.0230021
118581	-1.31038	0.0009423	0.0489432
189113	-1.28721	3.65e-05	0.0170063
45964	-1.27962	0.0007323	0.047285
142574	-1.27533	0.0002437	0.028596
124657	-1.26063	0.0003253	0.0324385
44917	-1.25896	6.61e-05	0.0187999
42609	-1.25742	0.0001313	0.022843
54375	-1.25409	0.0003055	0.0324385
136764	-1.24869	7.51e-05	0.0191409
42235	-1.24032	0.0004993	0.0412457
179079	-1.22533	0.0003309	0.0324385
48081	-1.20605	5.56e-05	0.0184042
40862	-1.20591	0.0007428	0.0473916
200723	-1.16641	0.000532	0.042684
40159	-1.16302	0.0005623	0.0437624
39139	-1.16013	0.0003313	0.0324385
42058	-1.14734	0.0002127	0.0279955
40747	-1.14461	0.0009737	0.0494418
36389	-1.13891	9.61e-05	0.0205442
185038	-1.13717	0.0006202	0.0453972
123072	-1.11482	0.0001212	0.0215944
36926	-1.10463	0.0002336	0.0281341
37260	-1.09248	8.86e-05	0.0201663
184012	-1.09135	4.6e-05	0.0170063
45985	-1.06891	0.0001731	0.0253002
40225	-1.06051	0.0001277	0.0224786
142689	-1.06022	8.01e-05	0.019723
171092	-1.0416	0.0004742	0.0400811
206885	-1.03015	0.0006455	0.0462808
131892	-1.0236	0.0001691	0.0249996
36928	-1.01876	4.94e-05	0.0174033
42238	-1.00296	0.0008928	0.0487701
185386	-0.99953	0.0001529	0.0240457
54811	-0.99196	0.0002124	0.0279955
45889	-0.98913	0.0007675	0.0473916
43258	-0.96493	0.0003071	0.0324385
185855	-0.95497	0.0005876	0.0447891
49482	-0.95109	0.000625	0.045529
178352	-0.94167	0.0008757	0.0486987
186770	-0.94032	0.000986	0.0494418
189642	-0.93506	0.0009796	0.0494418
37028	-0.93162	0.0007057	0.0470042
121874	-0.9241	0.0010408	0.0499662
123557	-0.9112	0.0007998	0.0475076
41656	-0.90789	0.0006701	0.0466086
53901	-0.89926	0.0006563	0.0465639
43969	-0.89339	0.000534	0.042684
35461	-0.85465	0.000438	0.0383245
52126	-0.85005	0.0003876	0.036274
36635	-0.84795	7.39e-05	0.0191409
53801	-0.84711	0.000532	0.042684
42689	-0.83937	0.0001873	0.026694
125829	-0.83553	0.0008971	0.0487701
208129	-0.82775	0.0003076	0.0324385
37758	-0.82256	0.0005257	0.042684
37556	-0.80632	0.000421	0.0381247
126898	-0.80603	0.0009304	0.0489432
39220	-0.785	0.0003956	0.0367867
39016	-0.78318	0.0007203	0.0471285
36048	-0.77714	0.0002418	0.028596
44117	-0.74947	0.0009599	0.0489432
43835	-0.69884	0.0009402	0.0489432
194367	-0.69861	0.0004367	0.0383245
195023	-0.66933	0.0008191	0.0478762
193672	0.5613	0.0007973	0.0475076
53539	0.57514	0.0006581	0.0465639
189676	0.63474	0.0008227	0.0478965
199424	0.64249	0.0006708	0.0466086
135400	0.6801	0.0005786	0.0443291
181881	0.6802	0.0010314	0.0499386
39988	0.70264	0.0010052	0.0494418
126848	0.70492	0.0010334	0.0499386
37734	0.70831	0.0007718	0.0473916
37775	0.71099	0.0009505	0.0489432
42523	0.74635	0.0006912	0.0470042
53054	0.76158	0.0002461	0.0286515
135939	0.77037	0.0007609	0.0473916
180570	0.77648	0.0007944	0.0475076
43179	0.78042	0.0001384	0.0230021
204569	0.78117	0.0008489	0.0483909
56930	0.78601	0.0007595	0.0473916
207689	0.78657	0.0010075	0.0494418
180730	0.78696	0.0009293	0.0489432
182447	0.78813	0.0007152	0.0471285
181773	0.7885	0.0001077	0.0209632
189460	0.79228	0.000314	0.0324385
131668	0.79578	0.0005508	0.0432085
180773	0.8012	0.0009102	0.0489432
180608	0.8014	0.0003219	0.0324385
185262	0.80627	0.0009565	0.0489432
41809	0.81479	0.0004709	0.0400811
212059	0.81707	0.0010193	0.0496284
181283	0.83558	0.0005698	0.044117
181136	0.84434	0.000847	0.0483909
49768	0.84686	0.0001042	0.0205442
212262	0.85243	9.95e-05	0.0205442
41505	0.85277	0.0002102	0.0279955
189424	0.8642	0.0006031	0.0450674
131747	0.86511	0.000226	0.0281341
50755	0.87077	0.0008086	0.0476067
129269	0.88389	0.0005394	0.0428815
38315	0.9098	0.0002177	0.0279955
47677	0.9167	0.0002388	0.0284768
41210	0.91927	0.0008859	0.0486987
41351	0.92007	0.0004176	0.0381247
205909	0.92175	0.000614	0.045172
181275	0.9252	0.0009552	0.0489432
191395	0.93314	0.0006745	0.0466086
176272	0.93493	0.0001486	0.0238834
52528	0.93509	0.0002299	0.0281341
195002	0.96907	0.0004982	0.0412457
50375	0.97126	0.000773	0.0473916
41769	1.00626	0.0010203	0.0496284
37959	1.00772	0.0006714	0.0466086
185434	1.00791	0.0001527	0.0240457
185351	1.00995	0.0006931	0.0470042
204317	1.0105	0.0001922	0.0268056
36404	1.01113	0.0003299	0.0324385
209775	1.01241	0.0003781	0.0356115
176277	1.01872	0.0003156	0.0324385
188780	1.02472	2.23e-05	0.0150004
42232	1.02541	0.0007202	0.0471285
53757	1.04225	6.61e-05	0.0187999
127445	1.04344	0.0005449	0.0430873
36472	1.05181	8.72e-05	0.0201493
36932	1.05438	0.0007628	0.0473916
180652	1.07132	0.0002066	0.0279955
177781	1.08451	0.0006882	0.0470042
52111	1.09087	0.000234	0.0281341
57037	1.09256	0.0003778	0.0356115
141870	1.09587	4.57e-05	0.0170063
38587	1.10868	0.0003399	0.0330643
190025	1.11801	0.0004862	0.0408488
35385	1.11829	0.0005523	0.0432085
198697	1.12422	4.92e-05	0.0174033
209012	1.13324	0.0003312	0.0324385
183137	1.1747	0.0003312	0.0324385
38582	1.18013	0.0004528	0.0393887
189610	1.18826	5.74e-05	0.0184042
181429	1.20083	0.0009357	0.0489432
176378	1.20395	4.1e-05	0.0170063
37555	1.22302	8.5e-06	0.00957684
173096	1.22542	0.0008	0.0475076
43431	1.23656	4.25e-05	0.0170063
52023	1.24719	8.36e-05	0.0199321
197549	1.2724	0.0001144	0.0212784
170237	1.30069	0.0008607	0.0483909
54077	1.30948	2.53e-05	0.0155227
57243	1.31046	0.0006934	0.0470042
46134	1.31753	5.85e-05	0.0184042
179042	1.35939	0.000115	0.0212784
36428	1.36102	0.0002622	0.0295977
175986	1.37566	9.1e-06	0.00957684
194896	1.37699	0.0001593	0.0245161
51892	1.39279	0.0008568	0.0483909
53882	1.4175	5.11e-05	0.0175633
172647	1.43641	0.0006096	0.0450674
48061	1.4729	0.0007107	0.0471233
171293	1.48968	0.0007742	0.0473916
172934	1.49915	0.0001576	0.0245161
41393	1.53928	1.02e-05	0.00964705
37491	1.55839	6.2e-06	0.0091206
132624	1.56452	7.5e-06	0.00927663
37001	1.58179	6e-06	0.0091206
36360	1.5905	3.3e-05	0.0170063
189708	1.62514	0.000526	0.042684
43792	1.6298	6e-06	0.0091206
52994	1.67496	0.0009257	0.0489432
173247	1.68685	1.47e-05	0.0108647
177916	1.68692	7.13e-05	0.0191409
36584	1.69192	0.0002256	0.0281341
38134	1.71656	0.0010043	0.0494418
52995	1.73775	0.0007827	0.0475076
54838	1.77718	0.0002535	0.0290594
172477	1.78019	8.14e-05	0.019723
125297	1.81776	0.0008096	0.0476067
126082	1.89657	0.0001166	0.0212784
137491	1.94443	1.06e-05	0.00964705
54095	1.95798	0.0008547	0.0483909
55139	2.01189	0.0002861	0.0318094
124156	2.05216	0.0002896	0.0319541
45784	2.17047	0.0008795	0.0486987
55019	2.20279	3.6e-06	0.00879326
184509	2.29783	8e-07	0.00836649
209625	2.34947	2.42e-05	0.0155227
